# Supplementary material for: In-Depth Characterization of greenflesh Tomato Mutants Obtained by CRISPR/Cas9 Editing: A Case Study With Implications for Breeding and Regulation
Source: Front Plant Sci. 2022 Jul 11;13:936089. doi: 10.3389/fpls.2022.936089 (PMC9309892; doi:10.3389/fpls.2022.936089)
Supplement: Supplementary file 1 [file Table_1.XLSX]

## Sheet: MG
Fold IS	WT	WT	WT	WT	WT	WT	2B	2B	2B	2B	2B	2B	12A	12A	12A	12A	12A	12A
Metabolite	1	2	3	4	5	6	1	2	3	4	5	6	1	2	3	4	5	6
phytoene	1.88142e-08	1.88142e-08	1.88142e-08	1.88142e-08	1.88142e-08	1.88142e-08	1.88142e-08	1.88142e-08	1.88142e-08	1.88142e-08	1.88142e-08	1.88142e-08	1.88142e-08	1.88142e-08	1.88142e-08	1.88142e-08	1.88142e-08	1.88142e-08
phytofluene	1.88142e-08	1.88142e-08	1.88142e-08	1.88142e-08	1.88142e-08	1.88142e-08	1.88142e-08	1.88142e-08	1.88142e-08	1.88142e-08	1.88142e-08	1.88142e-08	1.88142e-08	1.88142e-08	1.88142e-08	1.88142e-08	1.88142e-08	1.88142e-08
z-carotene	1.88142e-08	1.88142e-08	1.88142e-08	1.88142e-08	1.88142e-08	1.88142e-08	1.88142e-08	1.88142e-08	1.88142e-08	1.88142e-08	1.88142e-08	1.88142e-08	1.88142e-08	1.88142e-08	1.88142e-08	1.88142e-08	1.88142e-08	1.88142e-08
lycopene	1.88142e-08	1.88142e-08	1.88142e-08	1.88142e-08	1.88142e-08	1.88142e-08	2.91294e-05	2.45964e-05	2.15261e-05	1.81562e-05	1.91652e-05	2.26142e-05	2.03328e-05	2.86045e-05	3.56289e-05	2.52575e-05	2.88882e-05	3.01516e-05
a-carotene	7.41759e-07	7.64282e-07	7.42204e-07	8.46282e-07	7.81517e-07	7.09152e-07	5.60703e-07	7.04071e-07	5.84885e-07	6.40836e-07	6.25166e-07	5.88816e-07	5.42836e-07	6.26727e-07	5.14156e-07	4.20453e-07	6.86363e-07	5.35501e-07
lutein	0.000982549	0.000865762	0.00113008	0.00111211	0.00166271	0.00136954	0.00136584	0.00119189	0.00111381	0.000932474	0.000818626	0.00101519	0.00130656	0.00116188	0.000935588	0.00089441	0.00105771	0.00091382
g-carotene	1.88142e-08	1.88142e-08	1.88142e-08	1.88142e-08	1.88142e-08	1.88142e-08	2.39521e-06	2.02526e-06	2.51186e-06	2.77152e-06	2.88152e-06	2.28162e-06	3.25162e-07	4.00152e-07	4.36915e-07	2.66591e-07	3.1512e-07	3.51416e-07
b-carotene	2.32081e-05	2.56278e-05	4.29433e-05	4.40918e-05	4.34458e-05	4.54085e-05	7.43242e-05	6.01968e-05	4.63357e-05	4.10455e-05	3.88315e-05	5.98583e-05	5.50823e-05	6.87305e-05	3.77792e-05	4.83445e-05	5.75422e-05	4.1763e-05
violaxanthin	0.00038222	0.000303556	0.000303127	0.000220218	0.000244342	0.000241016	0.000436721	0.000331154	0.000343772	0.000406425	0.00032011	0.000310361	0.000151271	0.000191517	0.000255313	0.000250131	0.000189255	0.000260463
neoxanthin	0.000106628	0.000117943	0.000144338	0.00017228	0.000101617	0.000144142	0.000124149	0.000104319	0.000152001	0.00016751	0.00013306	0.00017339	0.000200016	0.000181617	0.000232646	0.000197257	0.000201826	0.00015652
luteoxanthin	0.000196465	0.000177641	0.000160134	0.000166451	0.000191562	0.000166151	0.000125589	0.000153313	0.00015396	0.000119446	0.000167538	0.000125063	0.000151468	0.000149152	0.000160414	0.000178248	0.000128274	0.000174196
chlorophyll_a	0.000256152	0.000241552	0.000226237	0.000248771	0.000305643	0.000316643	0.000271452	0.000341342	0.000361452	0.000339913	0.000329268	0.000371516	0.000301517	0.000221416	0.000361517	0.000336614	0.000381517	0.000301517
chlorophyll_b	0.000229573	0.000180409	0.000133587	0.000236918	0.000212615	0.000223234	0.000231627	0.000340634	0.000291618	0.000345641	0.000278751	0.000361456	0.000261517	0.000200015	0.000291617	0.000218959	0.000222252	0.000243948
chlorophyllide_b	3.00002e-05	3.85393e-05	3.28098e-05	2.16302e-05	3.54013e-05	2.55524e-05	2.51902e-05	1.65069e-05	2.07162e-05	2.39033e-05	2.11156e-05	2.29165e-05	1.88142e-08	1.88142e-08	1.88142e-08	1.88142e-08	1.88142e-08	1.88142e-08
pheophorbide_a	0.000175702	0.0001594	0.000162705	0.000140285	0.000101159	8.84174e-05	0.00022378	0.00019777	0.000126464	0.000127996	0.000156081	0.000251653	0.000112448	0.000124339	0.000163417	0.000196074	0.000223586	0.000218117
pheophorbide_b	2.48273e-05	2.0165e-05	2.5552e-05	2.12915e-05	2.44131e-05	2.18192e-05	2.71517e-05	2.38236e-05	2.85277e-05	1.42488e-05	2.18072e-05	2.01617e-05	2.24248e-05	2.4846e-05	3.74182e-05	3.75218e-05	2.81815e-05	2.67465e-05
pheophytin_a	0.000395093	0.000344246	0.000369683	0.000328735	0.000230446	0.00019709	0.000550316	0.00046994	0.000294688	0.000336166	0.000347087	0.000579715	0.000237962	0.000296965	0.000388121	0.000439153	0.000550877	0.000434428
pheophytin_b	2.77152e-05	3.41516e-05	3.45363e-05	3.13364e-05	3.14731e-05	2.70897e-05	2.00015e-05	2.23597e-05	2.83868e-05	1.56701e-05	2.14474e-05	2.04782e-05	2.34425e-05	3.00038e-05	4.00118e-05	4.37617e-05	3.51678e-05	2.85072e-05
a-tocopherol	0.0197216	0.0291992	0.0234736	0.0271435	0.0311309	0.0326723	0.0334714	0.032304	0.0353699	0.0305014	0.0249307	0.0347891	0.0471362	0.0416352	0.036537	0.0375113	0.0403736	0.0314999
a-tocotrienol	0.0019652	0.00175873	0.00137495	0.00224818	0.00178203	0.00134179	0.00135122	0.00170339	0.00198677	0.00213744	0.00194693	0.00171422	0.00140851	0.00124401	0.00180238	0.00148614	0.00169702	0.00127114
g-tocopherol/b-tocopherol	0.00532538	0.00640926	0.00425373	0.00528593	0.0053755	0.00644289	0.00698892	0.00672968	0.00804219	0.00873163	0.00555209	0.00693473	0.0122155	0.00994464	0.00766767	0.00797019	0.00801796	0.00694132
b-tocotrienol/g-tocotrienol	0.000204041	0.000365713	0.000268619	0.000326259	0.000201152	0.00029331	0.000300162	0.000353789	0.0003448	0.000450168	0.000270145	0.000432497	0.000333352	0.000291672	0.000365374	0.000345402	0.000247329	0.000266531
d-tocopherol	0.000910838	0.000881517	0.000791517	0.00086458	0.000870258	0.00121263	0.00109787	0.00123497	0.00130689	0.00193842	0.00156013	0.000957349	0.00159362	0.00111662	0.00112807	0.00120899	0.00103325	0.00121263
a-tocopherol-quinone	0.0331457	0.0300152	0.0315871	0.0361807	0.0365822	0.0391033	0.046823	0.0427166	0.0523918	0.0491517	0.0474537	0.0570231	0.062881	0.0484241	0.0666377	0.0603366	0.0508115	0.0571026
phylloquinone	0.000215628	0.000253465	0.00025801	0.000271361	0.000306757	0.000352524	0.000252616	0.000152183	0.000200152	0.000211156	0.000233012	0.000263867	0.000209039	0.00027761	0.000208487	0.000170092	0.000197109	0.000236659
plastoquinol-9	0.000212995	0.000211757	0.000162044	0.000128208	0.000269209	0.000256335	0.000256256	0.000218712	0.000199721	0.000178392	0.00018199	0.000224958	0.000213468	0.00023212	0.000164515	0.000204859	0.000227666	0.000221136
plastoquinone	2.79821e-05	2.58395e-05	3.884e-05	3.06112e-05	3.07266e-05	3.3987e-05	4.84494e-05	4.37121e-05	4.10776e-05	4.26663e-05	4.76318e-05	4.62015e-05	5.22519e-05	5.29436e-05	3.69846e-05	4.63265e-05	4.25177e-05	4.79112e-05
ubiquinone_9	4.24706e-07	7.52216e-07	7.20511e-07	7.01719e-07	4.7103e-07	6.88815e-07	4.33416e-07	3.69672e-07	5.3992e-07	5.01516e-07	4.49433e-07	4.28152e-07	5.5822e-07	9.38523e-07	7.78152e-07	7.163e-07	8.00152e-07	7.99156e-07
ubiquinone-10	2.56606e-05	3.54288e-05	2.89947e-05	2.64942e-05	3.58684e-05	2.74789e-05	4.86298e-05	4.12845e-05	2.71837e-05	2.91539e-05	4.18451e-05	3.98665e-05	4.43415e-05	4.7513e-05	3.28734e-05	4.55301e-05	3.48101e-05	4.34606e-05

## Sheet: B
Fold IS	WT	WT	WT	WT	WT	WT	2B	2B	2B	2B	2B	2B	12A	12A	12A	12A	12A	12A
Metabolite	1	2	3	4	5	6	1	2	3	4	5	6	1	2	3	4	5	6
phytoene	0.00171841	0.00178247	0.00192839	0.00196405	0.00177995	0.00171726	0.0038638	0.0036987	0.00308489	0.00314207	0.00240808	0.00238979	0.0024102	0.00289526	0.00313906	0.00280791	0.00184996	0.00214545
phytofluene	0.00018705	0.000177789	0.000185886	0.000203478	0.000176695	0.000187583	0.000331516	0.000281517	0.000305017	0.000282072	0.000217866	0.000261416	0.000281936	0.000307337	0.000333504	0.000316498	0.000166137	0.00018566
z-carotene	2.08575e-05	2.02728e-05	1.51867e-05	1.49471e-05	2.0187e-05	1.69459e-05	2.18849e-05	2.54453e-05	2.55156e-05	2.37275e-05	2.00152e-05	1.34325e-05	2.26611e-05	2.44072e-05	1.80832e-05	2.95236e-05	1.80502e-05	1.44541e-05
lycopene	0.00023045	0.000278555	0.000317282	0.000300741	0.000278764	0.000258942	0.000539924	0.000378454	0.000308822	0.000282357	0.000335225	0.000362668	0.000454885	0.000365108	0.000584766	0.000601801	0.000323637	0.000483918
a-carotene	7.51556e-07	8.06167e-07	7.20015e-07	8.00154e-07	8.11145e-07	7.68924e-07	3.88815e-06	4.78816e-06	4.34511e-06	3.00001e-06	5.29673e-06	4.28469e-06	4.28672e-06	5.20501e-06	4.62324e-06	5.55095e-06	4.26339e-06	5.24589e-06
lutein	0.000904418	0.000815749	0.000829591	0.00097871	0.00115128	0.001228	0.000810896	0.00074083	0.000716142	0.000663916	0.00081786	0.000703843	0.000815646	0.000980323	0.000795187	0.00072951	0.000953737	0.00105112
g-carotene	6.28185e-05	6.56846e-05	4.64656e-05	4.93554e-05	5.15818e-05	3.91605e-05	1.82187e-06	1.4271e-06	1.12205e-06	9.64177e-07	1.26079e-06	1.22849e-06	8.61105e-05	7.01726e-05	0.000104972	0.000105118	5.93388e-05	8.00034e-05
b-carotene	7.75907e-05	7.64435e-05	7.61565e-05	7.54237e-05	6.39904e-05	5.69949e-05	0.000585798	0.000603795	0.000419922	0.000481385	0.000419159	0.000407728	0.000471071	0.000497058	0.000505839	0.000442639	0.000423991	0.000433027
violaxanthin	4.31163e-05	3.92936e-05	4.08195e-05	5.24077e-05	6.96509e-05	4.81816e-05	2.10754e-05	2.99427e-05	2.31516e-05	2.1782e-05	2.43098e-05	2.4149e-05	2.68213e-05	1.84362e-05	3.01459e-05	2.44142e-05	2.4033e-05	1.9905e-05
neoxanthin	3.79622e-05	3.45734e-05	2.42035e-05	2.5015e-05	2.88152e-05	2.23077e-05	1.84871e-05	1.77716e-05	1.714e-05	2.77264e-05	2.22516e-05	2.54156e-05	3.37519e-05	4.52545e-05	4.05815e-05	3.75841e-05	2.54656e-05	3.22171e-05
luteoxanthin	9.95916e-05	0.000112954	9.01701e-05	0.000156422	0.000163981	0.000138909	3.74135e-05	3.36021e-05	3.25308e-05	4.88838e-05	4.12563e-05	4.77152e-05	1.69985e-05	1.8817e-05	1.18689e-05	2.33177e-05	1.87339e-05	2.00162e-05
chlorophyll_a	0.000121231	0.000171416	0.000122211	0.000110017	0.000120002	0.000111213	0.000265416	0.000281416	0.000224115	0.000300014	0.000286562	0.000254152	0.000331517	0.000381562	0.000300002	0.000271517	0.000266616	0.000311153
chlorophyll_b	7.61562e-05	6.51315e-05	7.21416e-05	6.71516e-05	6.09165e-05	5.71617e-05	0.000125156	0.000100015	9.81542e-05	8.99992e-05	0.000100154	8.51417e-05	0.000168152	0.000126345	0.000132131	0.000144131	0.000120152	0.000134156
chlorophyllide_b	3.86002e-05	3.60609e-05	4.30609e-05	5.40061e-05	4.07156e-05	4.63061e-05	1.88142e-08	1.88142e-08	1.88142e-08	1.88142e-08	1.88142e-08	1.88142e-08	1.88142e-08	1.88142e-08	1.88142e-08	1.88142e-08	1.88142e-08	1.88142e-08
pheophorbide_a	0.000161444	0.000158833	0.000236501	0.000220489	0.000186643	0.000173558	4.60103e-05	4.56497e-05	6.87278e-05	4.60325e-05	6.72529e-05	8.09894e-05	4.12815e-05	4.32571e-05	5.43542e-05	4.58366e-05	3.86893e-05	3.93389e-05
pheophorbide_b	1.50195e-05	1.51991e-05	1.86088e-05	1.92325e-05	1.44722e-05	1.4641e-05	2.87012e-06	2.4161e-06	2.31551e-06	2.36995e-06	2.61452e-06	3.01517e-06	4.88882e-06	4.21567e-06	5.41095e-06	4.35966e-06	3.36736e-06	5.71751e-06
pheophytin_a	0.000405939	0.000437175	0.00053256	0.000564651	0.000435065	0.00042785	0.000116991	0.000115787	0.000153003	0.0001311	0.000141219	0.000161954	0.000128671	0.000144267	0.000170489	0.000137892	0.000100014	0.000166252
pheophytin_b	1.56263e-05	1.75141e-05	2.21763e-05	2.27792e-05	1.33532e-05	1.43422e-05	3.58583e-06	3.61922e-06	3.31674e-06	3.04712e-06	3.00015e-06	3.15167e-06	4.02416e-06	4.44716e-06	4.65777e-06	3.04363e-06	3.80821e-06	5.28398e-06
a-tocopherol	0.0359073	0.0406677	0.0401715	0.0400625	0.0366162	0.0346184	0.0384859	0.0517966	0.0264571	0.0264772	0.0315527	0.0322082	0.0358014	0.0340901	0.0329027	0.0343843	0.0337765	0.026205
a-tocotrienol	0.00171516	0.00181357	0.00182616	0.00235307	0.001387	0.00188158	0.00124438	0.00186868	0.00190535	0.00197885	0.00157566	0.00183225	0.00144803	0.00199953	0.0019194	0.00197485	0.0014355	0.00136322
g-tocopherol/b-tocopherol	0.00777993	0.00912475	0.0127273	0.0139578	0.00822827	0.00712901	0.00613717	0.00912789	0.00881766	0.00905084	0.00602932	0.00615806	0.00408878	0.00497793	0.00512353	0.00540668	0.00745539	0.00475387
b-tocotrienol/g-tocotrienol	0.000222572	0.000280634	0.000280636	0.000287627	0.000287625	0.000357771	0.000201212	0.000421295	0.000325444	0.000304498	0.000231385	0.000283489	0.000247513	0.000351089	0.000258742	0.000328419	0.000376194	0.000220061
d-tocopherol	0.00108071	0.00130625	0.00100116	0.00141342	0.00123949	0.0011996	0.00100982	0.0015948	0.00142341	0.00154788	0.00110015	0.00095177	0.000652006	0.000849363	0.000825423	0.000962795	0.00126094	0.000841392
a-tocopherol-quinone	0.0366721	0.0441789	0.0390119	0.0438224	0.0450932	0.0397948	0.0457922	0.0624847	0.0350577	0.0335844	0.0369344	0.0385737	0.041588	0.0452942	0.0420142	0.0411017	0.0498165	0.0312813
phylloquinone	0.000125513	9.27727e-05	0.00010271	0.000111516	0.000157164	0.000116098	0.000166021	8.51847e-05	0.000139583	0.000128384	9.43074e-05	9.2799e-05	8.00152e-05	6.88318e-05	8.76206e-05	9.88895e-05	9.0398e-05	8.61515e-05
plastoquinol-9	0.000213137	0.000221379	0.000239554	0.000218263	0.000236957	0.000221322	0.000281699	0.000244007	0.000163389	0.000154547	0.000182595	0.000181184	0.000201215	0.000221508	0.000195545	0.000191292	0.000160318	0.000187435
plastoquinone	3.60052e-05	4.30623e-05	2.38924e-05	3.02945e-05	3.5704e-05	3.47843e-05	1.62517e-05	1.44142e-05	1.56529e-05	1.32492e-05	1.80191e-05	1.94735e-05	2.79911e-05	3.01485e-05	2.32942e-05	2.10326e-05	2.28555e-05	2.54152e-05
ubiquinone_9	3.30628e-07	3.61415e-07	3.25551e-07	4.34439e-07	3.88152e-07	2.90211e-07	5.55155e-07	6.86316e-07	4.54605e-07	5.68637e-07	6.00016e-07	7.00257e-07	1.44131e-06	1.90409e-06	1.19478e-06	2.00165e-06	1.87152e-06	1.68372e-06
ubiquinone-10	3.86273e-05	4.39523e-05	2.78919e-05	4.45662e-05	4.58622e-05	4.59695e-05	5.20457e-05	4.72481e-05	4.72068e-05	4.50583e-05	4.77268e-05	4.96341e-05	3.96176e-05	4.25387e-05	4.68133e-05	4.21238e-05	3.44347e-05	3.93101e-05
																					#DIV/0!	#DIV/0!

## Sheet: B+2
Fold IS	WT	WT	WT	WT	WT	WT	2B	2B	2B	2B	2B	2B	12A	12A	12A	12A	12A	12A
Metabolite	1	2	3	4	5	6	1	2	3	4	5	6	1	2	3	4	5	6
phytoene	0.00697439	0.00403195	0.00591415	0.00441492	0.00572187	0.00757619	0.0156263	0.0131477	0.0157371	0.0183858	0.0171416	0.0166661	0.0124349	0.0133216	0.00665182	0.00688848	0.0115531	0.00948702
phytofluene	0.000502025	0.000408067	0.000358661	0.000448875	0.000440708	0.000426172	0.00182865	0.00143239	0.00237688	0.00203932	0.00263183	0.00199936	0.00888928	0.00841354	0.00645408	0.00584496	0.00761256	0.00676755
z-carotene	1.88142e-08	1.88142e-08	1.88142e-08	1.88142e-08	1.88142e-08	1.88142e-08	2.61517e-07	2.53833e-07	3.62584e-07	2.89256e-07	3.00015e-07	2.76279e-07	3.87844e-06	2.88633e-06	2.229e-06	3.18578e-06	3.68191e-06	2.31856e-06
lycopene	0.000481954	0.000616432	0.000555131	0.000444417	0.000505353	0.000610154	0.00344417	0.00366188	0.00416895	0.00316713	0.00304531	0.00405007	0.0051086	0.00341047	0.00542557	0.00516903	0.00402364	0.00326882
a-carotene	1.92912e-06	9.32204e-07	1.93048e-06	1.44282e-06	1.27331e-06	1.84323e-06	7.22931e-06	6.31179e-06	8.92057e-06	7.60363e-06	8.16998e-06	9.38998e-06	5.35116e-06	7.3429e-06	8.89614e-06	8.08212e-06	1.0383e-05	6.52636e-06
lutein	0.00109542	0.00114491	0.000968216	0.000881353	0.00118299	0.00117836	0.00166927	0.00171578	0.00149232	0.00185641	0.00162702	0.00175292	0.00133273	0.00165319	0.00138408	0.00149577	0.00146522	0.00127316
g-carotene	1.88142e-08	1.88142e-08	1.88142e-08	1.88142e-08	1.88142e-08	1.88142e-08	3.93806e-06	4.74719e-06	6.49445e-06	6.81697e-06	4.03311e-06	6.90895e-06	2.56472e-05	2.0109e-05	2.84596e-05	3.09883e-05	2.4089e-05	2.02859e-05
b-carotene	0.000169594	0.000211914	0.000179866	0.000152789	0.000177695	0.000226854	0.00195421	0.00154805	0.00220856	0.00190344	0.0017584	0.00270476	0.00219923	0.00188992	0.00273965	0.00223351	0.00257918	0.00212273
violaxanthin	3.28853e-05	2.98983e-05	2.74504e-05	2.44293e-05	3.93893e-05	3.32215e-05	1.93945e-05	3.09778e-05	1.53998e-05	2.30252e-05	2.43403e-05	1.92823e-05	1.3083e-05	1.5203e-05	1.27289e-05	1.15991e-05	1.38372e-05	1.94394e-05
neoxanthin	3.13174e-05	2.96724e-05	2.80206e-05	2.3401e-05	4.30549e-05	3.0962e-05	1.66608e-05	1.92797e-05	1.53029e-05	1.58156e-05	1.71592e-05	1.85915e-05	1.14961e-05	1.13172e-05	9.67011e-06	8.15629e-06	1.23521e-05	1.54432e-05
luteoxanthin	2.49081e-05	2.24037e-05	2.19007e-05	1.97969e-05	3.16437e-05	2.63269e-05	8.60878e-06	1.07157e-05	9.44072e-06	9.61533e-06	1.27839e-05	8.58027e-06	5.34586e-06	5.30484e-06	4.73234e-06		5.54332e-06	8.86139e-06
chlorophyll_a	3.87152e-05	3.74325e-05	3.88156e-05	4.51414e-05	4.78684e-05	4.43522e-05	0.000158184	0.000170015	0.000123145	0.000146613	0.000138999	0.000137714	0.000211553	0.000133135	0.000151452	0.000177142	0.000121316	0.000100014
chlorophyll_b	1.65088e-05	1.27498e-05	1.39216e-05	1.10076e-05	1.43146e-05	1.62924e-05	0.000107154	6.10915e-05	7.11342e-05	0.000109999	8.12814e-05	6.10101e-05	6.61315e-05	6.91517e-05	5.21232e-05	4.41342e-05	4.91542e-05	4.01516e-05
chlorophyllide_b	9.358e-05	8.70583e-05	7.55882e-05	4.89386e-05	6.65457e-05	9.64272e-05	1.88142e-08	1.88142e-08	1.88142e-08	1.88142e-08	1.88142e-08	1.88142e-08	1.88142e-08	1.88142e-08	1.88142e-08	1.88142e-08	1.88142e-08	1.88142e-08
pheophorbide_a	0.000295982	0.000386852	0.000180156	0.000246256	0.000266933	0.000277995	0.000106593	8.0829e-05	9.51054e-05	8.47061e-05	0.000100251	0.000126573	0.000212931	0.000143745	0.000154125	0.000137361	0.000167754	0.000163763
pheophorbide_b	2.63798e-05	2.08318e-05	2.11146e-05	1.59872e-05	1.51487e-05	1.41699e-05	1.52411e-05	1.17968e-05	1.51038e-05	1.35957e-05	1.45018e-05	2.38915e-05	3.64488e-05	3.86465e-05	3.12808e-05	3.65775e-05	4.15935e-05	4.18797e-05
pheophytin_a	0.000728913	0.000896084	0.000409439	0.000578995	0.000595386	0.000593361	0.000152215	0.000122504	0.00013675	0.000125064	0.000152142	0.00020138	0.000284199	0.0002517	0.000276684	0.00025897	0.000314333	0.000286093
pheophytin_b	2.02681e-05	1.35494e-05	1.61416e-05	1.55616e-05	1.70211e-05	1.26495e-05	1.25558e-05	9.26348e-06	1.0868e-05	1.02178e-05	1.08457e-05	1.75377e-05	3.87002e-05	4.06595e-05	3.39389e-05	4.115e-05	3.90874e-05	4.56604e-05
a-tocopherol	0.0738998	0.0676633	0.0650957	0.050729	0.0952863	0.0795301	0.113181	0.135589	0.118906	0.146397	0.100414	0.114507	0.106187	0.11022	0.113915	0.105865	0.0869775	0.112834
a-tocotrienol	0.0016743	0.00163222	0.0015344	0.0022782	0.00143888	0.00185762	0.00177308	0.00103694	0.00205019	0.00203078	0.00167391	0.00206357	0.00154151	0.00156334	0.00151904	0.00180259	0.00172194	0.00171851
g-tocopherol/b-tocopherol	0.0082184	0.00727709	0.00745405	0.00577829	0.0119845	0.00846152	0.0134238	0.0180457	0.0168842	0.0192607	0.0176839	0.0187522	0.0306836	0.0327181	0.0235315	0.0222732	0.0218429	0.0292288
b-tocotrienol/g-tocotrienol	0.000298383	0.000225367	0.000234188	0.000215927	0.00041159	0.000216171	0.000307146	0.000372268	0.000336856	0.000212519	0.000228623	0.000292634	0.000224833	0.000285331	0.000357199	0.000237805	0.000197533	0.00021439
d-tocopherol	0.00105615	0.000890575	0.000873476	0.000659555	0.00110906	0.000603419	0.000926764	0.00155167	0.00111841	0.00183755	0.00123823	0.00127022	0.00250185	0.00297163	0.00170524	0.00139941	0.00159614	0.00249709
a-tocopherol-quinone	0.0885944	0.0821751	0.0547185	0.0590987	0.0970248	0.0593493	0.0690911	0.0943691	0.0640911	0.0826578	0.0680435	0.0611541	0.0506279	0.0571121	0.056152	0.0522708	0.0413826	0.0550391
phylloquinone	1.88142e-08	0.000298805	0.0002804	0.000325613	0.000446691	0.000447537	0.000444164	0.000365497	0.000365472	0.000385688	0.000464515	0.000319426	0.00036933	0.000244816	0.000361517	0.000238032	0.000387932	0.000361309
plastoquinol-9	0.000101511	0.000116834	8.02881e-05	7.40381e-05	0.000102013	0.000100008	0.000175062	0.000154085	0.00014583	0.00014163	0.000181076	0.000194274	0.000186551	0.000164477	0.000208448	0.000189061	0.000141433	0.000130749
plastoquinone	2.92368e-05	3.28348e-05	2.37434e-05	2.24265e-05	2.42227e-05	2.76222e-05	5.25028e-05	3.8776e-05	4.21152e-05	4.15096e-05	3.58973e-05	3.56952e-05	2.39736e-05	1.71701e-05	2.23145e-05	2.26526e-05	2.10882e-05	1.78773e-05
ubiquinone_9	1.88142e-08	1.88142e-08	1.88142e-08	1.88142e-08	1.88142e-08	1.88142e-08	2.48546e-07	2.85233e-07	3.64545e-07	3.21717e-07	3.09157e-07	3.37902e-07	1.22515e-06	1.10317e-06	1.51342e-06	1.3635e-06	9.29846e-07	1.20016e-06
ubiquinone-10	3.11728e-05	3.09061e-05	2.56665e-05	2.22106e-05	2.65386e-05	2.84716e-05	3.37742e-05	2.83645e-05	3.08909e-05	3.12263e-05	3.19081e-05	3.38496e-05	4.40148e-05	3.75556e-05	3.93624e-05	3.62806e-05	4.34784e-05	4.13624e-05

## Sheet: B+4
Fold IS	WT	WT	WT	WT	WT	WT	2B	2B	2B	2B	2B	2B	12A	12A	12A	12A	12A	12A
Metabolite	1	2	3	4	5	6	1	2	3	4	5	6	1	2	3	4	5	6
phytoene	0.00905187	0.00935862	0.00931057	0.00808674	0.00509263	0.0050083	0.0214327	0.0222077	0.0334847	0.0332939	0.0274256	0.0264222	0.0270519	0.0241836	0.0211938	0.024041	0.0219877	0.0231289
phytofluene	0.0013204	0.0012207	0.001413	0.0010746	0.000752873	0.000697492	0.00248439	0.00239939	0.00423841	0.00398542	0.00383642	0.00348124	0.00367871	0.00383191	0.00291082	0.00364322	0.00317961	0.00330211
z-carotene	2.22146e-06	1.88152e-06	2.16242e-06	1.99423e-06	1.713e-06	2.07238e-06	8.00152e-06	7.64197e-06	8.74182e-06	7.88142e-06	9.78238e-06	7.74535e-06	3.44145e-06	3.88152e-06	3.52644e-06	4.23306e-06	3.7689e-06	3.02281e-06
lycopene	0.00218959	0.00205668	0.00312343	0.00205385	0.0021256	0.00205779	0.0089396	0.00596765	0.0109888	0.00803743	0.0129878	0.0126974	0.0119677	0.0166514	0.0104593	0.017384	0.0135099	0.0154203
a-carotene	2.65504e-06	2.91339e-06	3.58258e-06	2.45443e-06	1.87942e-06	2.64476e-06	2.71327e-06	2.49167e-06	2.88565e-06	2.6791e-06	3.9598e-06	3.92197e-06	2.66746e-06	2.46075e-06	2.46205e-06	2.6497e-06	3.15721e-06	3.41718e-06
lutein	0.00146996	0.00177144	0.00133841	0.00114648	0.00129848	0.00121387	0.00119418	0.00124731	0.00105861	0.0011783	0.000978972	0.00102942	0.00130421	0.000967869	0.00102401	0.00103387	0.000996022	0.00087214
g-carotene	4.42099e-05	4.23564e-05	6.13193e-05	4.44694e-05	4.89559e-05	4.38017e-05	4.29234e-05	3.44073e-05	4.78984e-05	4.22845e-05	6.6661e-05	5.76034e-05	4.63495e-05	6.18779e-05	4.31224e-05	6.1177e-05	5.08199e-05	6.62415e-05
b-carotene	0.00045249	0.000443392	0.000592421	0.000438569	0.000448377	0.00047217	0.00678779	0.00532038	0.00623605	0.00492036	0.00784228	0.00786957	0.00619553	0.00694951	0.00509425	0.00678528	0.00824867	0.00634173
violaxanthin	1.17737e-05	1.44948e-05	7.61738e-06	1.05061e-05	7.82135e-06	7.86174e-06	1.15138e-05	1.36513e-05	1.22532e-05	1.50801e-05	2.31432e-05	1.64849e-05	1.11223e-05	7.2615e-06	1.03127e-05	7.9832e-06	7.37953e-06	6.52952e-06
neoxanthin	7.06072e-06	8.69903e-06	5.67366e-06	6.2416e-06	5.72157e-06	5.78527e-06	6.66454e-06	8.29867e-06	5.27428e-06	7.67612e-06	1.05731e-05	7.59291e-06	6.81658e-06	4.32269e-06	6.74308e-06	5.53599e-06	4.10125e-06	3.34016e-06
luteoxanthin	2.2147e-06	1.78839e-06	2.22616e-06	2.31742e-06	1.51366e-06	2.13656e-06	3.85124e-06	4.60396e-06	3.81835e-06	3.06004e-06	4.33307e-06	3.50078e-06	2.28909e-06	2.72368e-06	2.51746e-06	2.80831e-06	2.08121e-06	2.50758e-06
chlorophyll_a	1.88142e-08	1.88142e-08	1.88142e-08	1.88142e-08	1.88142e-08	1.88142e-08	0.000101516	0.000121145	9.91416e-05	9.81416e-05	8.81527e-05	8.31416e-05	7.41315e-05	5.14156e-05	6.65145e-05	5.41353e-05	4.41515e-05	4.44414e-05
chlorophyll_b	1.88142e-08	1.88142e-08	1.88142e-08	1.88142e-08	1.88142e-08	1.88142e-08	6.85617e-05	8.15162e-05	5.71555e-05	6.01536e-05	6.66144e-05	7.00157e-05	3.53553e-05	2.98915e-05	3.71454e-05	2.77715e-05	3.23634e-05	3.76145e-05
chlorophyllide_b	1.88142e-08	1.88142e-08	1.88142e-08	1.88142e-08	1.88142e-08	1.88142e-08	1.88142e-08	1.88142e-08	1.88142e-08	1.88142e-08	1.88142e-08	1.88142e-08	1.88142e-08	1.88142e-08	1.88142e-08	1.88142e-08	1.88142e-08	1.88142e-08
pheophorbide_a	0.000240442	0.000212314	0.000239586	0.000194798	0.000228508	0.00026457	0.000212272	0.000170605	0.000155194	0.000183766	0.000145306	0.000194446	0.0001106	0.000141032	9.88625e-05	0.000139591	0.000148188	0.00011839
pheophorbide_b	6.81498e-05	6.13071e-05	6.53938e-05	5.6377e-05	9.00848e-05	7.87859e-05	4.97555e-05	5.23875e-05	3.1884e-05	3.1866e-05	4.78287e-05	3.03592e-05	2.72855e-05	2.4967e-05	2.46468e-05	3.18467e-05	3.83173e-05	2.53342e-05
pheophytin_a	0.000355213	0.000334352	0.000335611	0.00028278	0.000381299	0.000405978	0.000369389	0.000246316	0.000244088	0.00019561	0.000192587	0.000284192	0.000170125	0.000183891	0.000140849	0.000207313	0.000208566	0.000173227
pheophytin_b	5.84968e-05	6.03792e-05	7.09359e-05	5.75443e-05	7.62212e-05	8.08013e-05	2.02667e-05	1.36578e-05	1.20803e-05	1.10201e-05	1.58812e-05	1.08409e-05	2.97641e-05	2.95153e-05	2.84848e-05	3.24323e-05	3.83579e-05	2.55754e-05
a-tocopherol	0.141288	0.196691	0.167444	0.188292	0.171654	0.160993	2.42124	2.30311	2.51383	2.99196	2.89233	2.74906	4.72855	4.16422	5.67463	4.48634	3.71216	3.93488
a-tocotrienol	0.00141939	0.00238004	0.00168347	0.00189459	0.00146212	0.00164047	0.0140076	0.0131841	0.0135839	0.0121716	0.0187982	0.0150298	0.0180131	0.0167617	0.0172257	0.0169024	0.0185357	0.0138345
g-tocopherol/b-tocopherol	0.014016	0.0179846	0.0101846	0.0140927	0.0107941	0.0125013	0.100796	0.10441	0.0775532	0.0901542	0.0848014	0.0776501	0.123538	0.114932	0.145136	0.118767	0.170206	0.11573
b-tocotrienol/g-tocotrienol	0.000297298	0.000368042	0.000300152	0.00042388	0.000400152	0.000380737	0.0023548	0.00334736	0.00146269	0.00329805	0.00288589	0.00201223	0.00273638	0.0025058	0.00387369	0.00254016	0.00404435	0.00316967
d-tocopherol	0.0018263	0.00242568	0.00110465	0.00174357	0.00125184	0.00157745	0.0124977	0.0143169	0.00860425	0.0163237	0.0104585	0.00952028	0.013421	0.0109254	0.0150942	0.0121056	0.0120122	0.00777653
a-tocopherol-quinone	0.0449381	0.0570715	0.0448647	0.0649375	0.0577425	0.0690508	0.0368458	0.0351782	0.0390925	0.0542812	0.0439418	0.040126	0.0480299	0.0428852	0.0575494	0.0489331	0.0430349	0.0416789
phylloquinone	0.000261458	0.000204894	0.000337743	0.00031104	0.000215709	0.000251846	0.000282984	0.000269582	0.000183445	0.000204471	0.000180399	0.000169892	0.000177461	0.00029229	0.000266209	0.000159803	0.000236543	0.000191527
plastoquinol-9	0.000143189	0.000142704	0.000167117	0.000134742	0.000145948	0.000153218	0.000144796	0.000112828	0.000128456	0.000126048	0.000178539	0.000164245	0.000141777	0.000169858	0.00013011	0.000139668	0.000142156	0.000135453
plastoquinone	2.4467e-05	2.30466e-05	3.10395e-05	2.30306e-05	2.71706e-05	2.90873e-05	1.93131e-05	1.6888e-05	2.10781e-05	1.92226e-05	2.66589e-05	2.33811e-05	2.50594e-05	3.1323e-05	2.33548e-05	2.4759e-05	3.39542e-05	2.72472e-05
ubiquinone_9	3.90918e-07	2.82386e-07	3.00142e-07	2.24861e-07	3.21342e-07	2.77142e-07	3.63044e-07	3.55346e-07	4.23457e-07	3.88161e-07	4.17995e-07	4.44424e-07	2.3193e-07	2.77146e-07	2.99935e-07	3.17624e-07	2.97105e-07	3.42415e-07
ubiquinone-10	2.91008e-05	2.99065e-05	3.75845e-05	2.95565e-05	2.83203e-05	3.54616e-05	4.25309e-05	3.34343e-05	3.85105e-05	3.73126e-05	4.10642e-05	4.35598e-05	3.1923e-05	4.08701e-05	2.98697e-05	3.34131e-05	4.04758e-05	3.79705e-05
																				0			0			0
																				#DIV/0!			#DIV/0!			#DIV/0!
																				#DIV/0!			#DIV/0!			#DIV/0!
																				#DIV/0!			#DIV/0!			#DIV/0!
																				#DIV/0!			#DIV/0!			#DIV/0!
																				#DIV/0!			#DIV/0!			#DIV/0!
																				#DIV/0!			#DIV/0!			#DIV/0!
																				#DIV/0!			#DIV/0!			#DIV/0!
																				#DIV/0!			#DIV/0!			#DIV/0!
																				#DIV/0!			#DIV/0!			#DIV/0!
																				#DIV/0!			#DIV/0!			#DIV/0!
																				#DIV/0!			#DIV/0!			#DIV/0!
																				#DIV/0!			#DIV/0!			#DIV/0!
																				#DIV/0!			#DIV/0!			#DIV/0!
																				#DIV/0!			#DIV/0!			#DIV/0!
																				#DIV/0!			#DIV/0!			#DIV/0!
																				#DIV/0!			#DIV/0!			#DIV/0!
																				#DIV/0!			#DIV/0!			#DIV/0!
																				#DIV/0!			#DIV/0!			#DIV/0!
																				#DIV/0!			#DIV/0!			#DIV/0!
																				#DIV/0!			#DIV/0!			#DIV/0!
																				#DIV/0!			#DIV/0!			#DIV/0!
																				#DIV/0!			#DIV/0!			#DIV/0!
																				#DIV/0!			#DIV/0!			#DIV/0!
																				#DIV/0!			#DIV/0!			#DIV/0!
Br+4
																				#DIV/0!			#DIV/0!			#DIV/0!
																				#DIV/0!			#DIV/0!			#DIV/0!
																				#DIV/0!			#DIV/0!			#DIV/0!
																				#DIV/0!			#DIV/0!			#DIV/0!
																				#DIV/0!			#DIV/0!			#DIV/0!
																				#DIV/0!			#DIV/0!			#DIV/0!
																				#DIV/0!			#DIV/0!			#DIV/0!
																				#DIV/0!			#DIV/0!			#DIV/0!
																				#DIV/0!			#DIV/0!			#DIV/0!
																				#DIV/0!			#DIV/0!			#DIV/0!
																				#DIV/0!			#DIV/0!			#DIV/0!
																				#DIV/0!			#DIV/0!			#DIV/0!
Br+6
																				#DIV/0!			#DIV/0!			#DIV/0!
																				#DIV/0!			#DIV/0!			#DIV/0!
																				#DIV/0!			#DIV/0!			#DIV/0!
																				#DIV/0!			#DIV/0!			#DIV/0!
																				#DIV/0!			#DIV/0!			#DIV/0!
																				#DIV/0!			#DIV/0!			#DIV/0!
																				#DIV/0!			#DIV/0!			#DIV/0!
																				#DIV/0!			#DIV/0!			#DIV/0!
																				#DIV/0!			#DIV/0!			#DIV/0!
																				#DIV/0!			#DIV/0!			#DIV/0!
																				#DIV/0!			#DIV/0!			#DIV/0!
																				#DIV/0!			#DIV/0!			#DIV/0!
Br+8
																				#DIV/0!			#DIV/0!			#DIV/0!
																				#DIV/0!			#DIV/0!			#DIV/0!
																				#DIV/0!			#DIV/0!			#DIV/0!
																				#DIV/0!			#DIV/0!			#DIV/0!
																				#DIV/0!			#DIV/0!			#DIV/0!
																				#DIV/0!			#DIV/0!			#DIV/0!
																				#DIV/0!			#DIV/0!			#DIV/0!
																				#DIV/0!			#DIV/0!			#DIV/0!
																				#DIV/0!			#DIV/0!			#DIV/0!
																				#DIV/0!			#DIV/0!			#DIV/0!
																				#DIV/0!			#DIV/0!			#DIV/0!
																				#DIV/0!			#DIV/0!			#DIV/0!
	Total carotenoids
		WT	2B	12A
	MG	0	0	0
	Br	#DIV/0!	#DIV/0!	#DIV/0!
	Br+2	#DIV/0!	#DIV/0!	#DIV/0!
	Br+4	#DIV/0!	#DIV/0!	#DIV/0!
	Br+6	#DIV/0!	#DIV/0!	#DIV/0!
	Br+8	#DIV/0!	#DIV/0!	#DIV/0!

## Sheet: B+6
Fold IS	WT	WT	WT	WT	WT	WT	2B	2B	2B	2B	2B	2B	12A	12A	12A	12A	12A	12A
Metabolite	1	2	3	4	5	6	1	2	3	4	5	6	1	2	3	4	5	6
phytoene	0.0154923	0.00771154	0.0125811	0.0116907	0.0125097	0.0110862	0.040041	0.0302908	0.0237934	0.0262385	0.0355886	0.033077	0.0764725	0.0557148	0.0667694	0.100218	0.0742834	0.072761
phytofluene	0.00140962	0.00129385	0.00154648	0.000860999	0.00177798	0.00182944	0.0146804	0.00799353	0.00860489	0.0078984	0.00787176	0.00902526	0.00350554	0.00231483	0.00333839	0.00387703	0.00371385	0.00484508
z-carotene	1.88142e-08	1.88142e-08	1.88142e-08	1.88142e-08	1.88142e-08	1.88142e-08	7.62633e-07	1.47194e-06	1.11165e-06	1.11536e-06	1.64132e-06	1.28809e-06	5.4992e-06	7.0943e-06	6.44416e-06	6.23033e-06	6.77342e-06	7.00142e-06
lycopene	0.0121452	0.0151315	0.0177144	0.0124415	0.0114154	0.0133144	0.021307	0.0222155	0.0243439	0.0275942	0.0332006	0.0416538	0.145253	0.0954005	0.100014	0.0896964	0.124142	0.114154
a-carotene	2.73751e-06	3.19861e-06	2.6178e-06	4.6574e-06	3.48566e-06	2.72523e-06	9.52579e-06	1.23519e-05	1.25929e-05	1.1327e-05	1.27513e-05	1.2775e-05	2.31499e-05	1.77668e-05	2.0628e-05	1.67316e-05	1.89661e-05	2.23284e-05
lutein	0.000969042	0.000775008	0.000765255	0.00102928	0.00097434	0.000762188	0.00143016	0.00173268	0.00148542	0.00143523	0.002019	0.00176305	0.00263166	0.00205446	0.00181516	0.00196401	0.00201001	0.00199154
g-carotene	1.88142e-08	1.88142e-08	1.88142e-08	1.88142e-08	1.88142e-08	1.88142e-08	5.21092e-06	4.05485e-06	5.0281e-06	3.27013e-06	3.73749e-06	4.177e-06	2.5512e-05	1.55533e-05	1.51564e-05	1.80724e-05	1.78154e-05	1.81654e-05
b-carotene	0.000496901	0.000446291	0.000532283	0.000392649	0.000506011	0.000370393	0.00183593	0.00163081	0.00175813	0.00190639	0.00189629	0.00232724	0.00344133	0.00224145	0.00220271	0.00222991	0.00282869	0.00322831
violaxanthin	5.63876e-06	3.75652e-06	3.88255e-06	6.76162e-06	4.9113e-06	4.08455e-06	3.49568e-06	2.93912e-06	3.6005e-06	3.3835e-06	3.64845e-06	3.43464e-06	2.34652e-06	2.86286e-06	2.41554e-06	3.20811e-06	2.00152e-06	2.61416e-06
neoxanthin	5.80464e-06	5.46009e-06	5.15398e-06	6.04746e-06	3.94991e-06	3.83094e-06	3.74059e-06	3.56827e-06	3.30545e-06	3.03117e-06	4.58058e-06	3.59893e-06	2.27445e-06	2.22183e-06	1.61636e-06	2.31722e-06	2.11416e-06	2.21455e-06
luteoxanthin	4.2956e-06	3.65677e-06	2.95098e-06	3.65988e-06	3.27423e-06	2.7272e-06	1.8014e-06	1.53864e-06	1.75398e-06	1.76973e-06	1.70721e-06	2.02509e-06	1.20043e-06	1.22044e-06	1.13527e-06	1.09754e-06	1.00154e-06	1.41565e-06
chlorophyll_a	1.88142e-08	1.88142e-08	1.88142e-08	1.88142e-08	1.88142e-08	1.88142e-08	5.15345e-05	4.41335e-05	5.51653e-05	6.16174e-05	5.81636e-05	5.44134e-05	7.61644e-05	5.71744e-05	6.99145e-05	6.44155e-05	7.01545e-05	6.88144e-05
chlorophyll_b	1.88142e-08	1.88142e-08	1.88142e-08	1.88142e-08	1.88142e-08	1.88142e-08	3.41564e-05	2.88143e-05	3.88155e-05	3.44143e-05	3.88154e-05	3.66144e-05	3.03426e-05	3.55434e-05	2.51335e-05	3.00155e-05	3.23357e-05	3.44413e-05
chlorophyllide_b	6.93675e-05	7.34156e-05	6.47974e-05	9.80295e-05	8.00154e-05	1.88142e-08	1.88142e-08	1.88142e-08	1.88142e-08	1.88142e-08	1.88142e-08	1.88142e-08	1.88142e-08	1.88142e-08	1.88142e-08	1.88142e-08	1.88142e-08	1.88142e-08
pheophorbide_a	0.000241194	0.00051	0.000421514	0.000308827	0.000381172	0.000367016	0.00021145	0.000162468	0.00019582	0.000173759	0.0001634	0.000183586	0.000197698	0.000142003	0.000121415	0.000112403	0.000120617	0.000110858
pheophorbide_b	4.91152e-05	4.88795e-05	5.22217e-05	5.81542e-05	5.63055e-05	6.25213e-05	3.75078e-05	3.2694e-05	4.70547e-05	3.58411e-05	3.86309e-05	2.72911e-05	6.26036e-05	6.13488e-05	4.96615e-05	3.91907e-05	4.60626e-05	4.85774e-05
pheophytin_a	0.00052266	0.00113903	0.00093611	0.000696468	0.000848189	0.000864295	0.00034215	0.000297736	0.000357729	0.000320527	0.0002733	0.000300304	0.000332881	0.000261165	0.000220654	0.000282124	0.000245743	0.000285741
pheophytin_b	7.00245e-05	6.9254e-05	6.88154e-05	7.5939e-05	7.93417e-05	9.54643e-05	2.43692e-05	2.51863e-05	3.22513e-05	2.59416e-05	2.43592e-05	1.86732e-05	1.61959e-05	1.51038e-05	1.42105e-05	1.29831e-05	1.25047e-05	1.30459e-05
a-tocopherol	0.162522	0.256757	0.186626	0.219471	0.206036	0.183723	0.355863	0.40538	0.360384	0.328962	0.408421	0.331016	0.390082	0.3972	0.414153	0.449625	0.388155	0.415436
a-tocotrienol	0.00146598	0.00169919	0.00188954	0.00136253	0.00146104	0.00173718	0.0183085	0.0136974	0.0186678	0.0164469	0.0135869	0.0150681	0.00093974	0.00142788	0.00113556	0.00137096	0.00122415	0.00111536
g-tocopherol/b-tocopherol	0.0190576	0.0225623	0.0166225	0.0188484	0.0207844	0.0179531	0.0412471	0.0366983	0.0414831	0.042181	0.0532717	0.0428035	0.0764424	0.0730329	0.0562078	0.0730027	0.0757178	0.0706673
b-tocotrienol/g-tocotrienol	0.00062741	0.000755081	0.000840724	0.000472603	0.000612077	0.000447889	0.000687725	0.000775758	0.000830831	0.000862029	0.000660745	0.000729183	0.000918606	0.00132257	0.00100772	0.000825411	0.00107582	0.000907684
d-tocopherol	0.00351372	0.00286455	0.00236296	0.00232526	0.00306232	0.00220577	0.00414556	0.00407134	0.00437141	0.00456782	0.00681761	0.00598481	0.00762654	0.00883417	0.00800581	0.0083201	0.00885702	0.00766185
a-tocopherol-quinone	0.0794281	0.0985037	0.0683156	0.0584926	0.09484	0.0835509	0.0659386	0.0687246	0.0716977	0.0694086	0.0878607	0.0745205	0.0453825	0.0540849	0.0513246	0.0542839	0.0414454	0.0461436
phylloquinone	0.00047154	0.000209878	0.000464391	0.000395439	0.000257571	0.000359803	0.000340056	0.000283287	0.000286219	0.000250744	0.000222087	0.000255783	0.000350393	0.000279987	0.000333346	0.000431672	0.000371446	0.000381546
plastoquinol-9	8.08718e-05	0.000136831	6.90506e-05	7.94985e-05	0.000103793	0.000101378	0.000139581	0.000116127	0.000135851	0.000157461	0.000153594	0.000177017	0.000246635	0.00021857	0.000200154	0.000226515	0.000253453	0.000241346
plastoquinone	1.75326e-05	2.49094e-05	1.74375e-05	1.68132e-05	2.2919e-05	2.30459e-05	4.19821e-05	2.68401e-05	2.86725e-05	3.34789e-05	3.6265e-05	4.15251e-05	4.01792e-05	2.57443e-05	2.31345e-05	2.90218e-05	2.71435e-05	2.44136e-05
ubiquinone_9	3.00153e-07	2.66175e-07	3.22165e-07	3.36548e-07	3.91091e-07	2.36548e-07	6.77777e-07	7.22416e-07	6.99915e-07	6.17817e-07	8.10014e-07	6.52212e-07	3.06263e-07	4.80705e-07	4.00155e-07	3.95674e-07	4.41436e-07	3.91547e-07
ubiquinone-10	1.62537e-05	2.09863e-05	2.41905e-05	2.30623e-05	2.29608e-05	2.31015e-05	2.87774e-05	1.59191e-05	2.46525e-05	2.95525e-05	2.76303e-05	3.26647e-05	4.07973e-05	3.66857e-05	3.77145e-05	3.47321e-05	3.88146e-05	3.66144e-05
																				0			0			0
																				#DIV/0!			#DIV/0!			#DIV/0!
																				#DIV/0!			#DIV/0!			#DIV/0!
																				#DIV/0!			#DIV/0!			#DIV/0!
																				#DIV/0!			#DIV/0!			#DIV/0!
																				#DIV/0!			#DIV/0!			#DIV/0!
																				#DIV/0!			#DIV/0!			#DIV/0!
																				#DIV/0!			#DIV/0!			#DIV/0!
																				#DIV/0!			#DIV/0!			#DIV/0!
																				#DIV/0!			#DIV/0!			#DIV/0!
																				#DIV/0!			#DIV/0!			#DIV/0!
																				#DIV/0!			#DIV/0!			#DIV/0!
																				#DIV/0!			#DIV/0!			#DIV/0!
																				#DIV/0!			#DIV/0!			#DIV/0!
																				#DIV/0!			#DIV/0!			#DIV/0!
																				#DIV/0!			#DIV/0!			#DIV/0!
																				#DIV/0!			#DIV/0!			#DIV/0!
																				#DIV/0!			#DIV/0!			#DIV/0!
																				#DIV/0!			#DIV/0!			#DIV/0!
																				#DIV/0!			#DIV/0!			#DIV/0!
																				#DIV/0!			#DIV/0!			#DIV/0!
																				#DIV/0!			#DIV/0!			#DIV/0!
																				#DIV/0!			#DIV/0!			#DIV/0!
																				#DIV/0!			#DIV/0!			#DIV/0!
																				#DIV/0!			#DIV/0!			#DIV/0!
Br+4
																				#DIV/0!			#DIV/0!			#DIV/0!
																				#DIV/0!			#DIV/0!			#DIV/0!
																				#DIV/0!			#DIV/0!			#DIV/0!
																				#DIV/0!			#DIV/0!			#DIV/0!
																				#DIV/0!			#DIV/0!			#DIV/0!
																				#DIV/0!			#DIV/0!			#DIV/0!
																				#DIV/0!			#DIV/0!			#DIV/0!
																				#DIV/0!			#DIV/0!			#DIV/0!
																				#DIV/0!			#DIV/0!			#DIV/0!
																				#DIV/0!			#DIV/0!			#DIV/0!
																				#DIV/0!			#DIV/0!			#DIV/0!
																				#DIV/0!			#DIV/0!			#DIV/0!
Br+6
																				#DIV/0!			#DIV/0!			#DIV/0!
																				#DIV/0!			#DIV/0!			#DIV/0!
																				#DIV/0!			#DIV/0!			#DIV/0!
																				#DIV/0!			#DIV/0!			#DIV/0!
																				#DIV/0!			#DIV/0!			#DIV/0!
																				#DIV/0!			#DIV/0!			#DIV/0!
																				#DIV/0!			#DIV/0!			#DIV/0!
																				#DIV/0!			#DIV/0!			#DIV/0!
																				#DIV/0!			#DIV/0!			#DIV/0!
																				#DIV/0!			#DIV/0!			#DIV/0!
																				#DIV/0!			#DIV/0!			#DIV/0!
																				#DIV/0!			#DIV/0!			#DIV/0!
Br+8
																				#DIV/0!			#DIV/0!			#DIV/0!
																				#DIV/0!			#DIV/0!			#DIV/0!
																				#DIV/0!			#DIV/0!			#DIV/0!
																				#DIV/0!			#DIV/0!			#DIV/0!
																				#DIV/0!			#DIV/0!			#DIV/0!
																				#DIV/0!			#DIV/0!			#DIV/0!
																				#DIV/0!			#DIV/0!			#DIV/0!
																				#DIV/0!			#DIV/0!			#DIV/0!
																				#DIV/0!			#DIV/0!			#DIV/0!
																				#DIV/0!			#DIV/0!			#DIV/0!
																				#DIV/0!			#DIV/0!			#DIV/0!
																				#DIV/0!			#DIV/0!			#DIV/0!
	Total carotenoids
		WT	2B	12A
	MG	0	0	0
	Br	#DIV/0!	#DIV/0!	#DIV/0!
	Br+2	#DIV/0!	#DIV/0!	#DIV/0!
	Br+4	#DIV/0!	#DIV/0!	#DIV/0!
	Br+6	#DIV/0!	#DIV/0!	#DIV/0!
	Br+8	#DIV/0!	#DIV/0!	#DIV/0!

## Sheet: B+8
Fold IS	WT	WT	WT	WT	WT	WT	2B	2B	2B	2B	2B	2B	12A	12A	12A	12A	12A	12A
Metabolite	1	2	3	4	5	6	1	2	3	4	5	6	1	2	3	4	5	6
phytoene	0.0202898	0.0176112	0.0157667	0.0157071	0.0184587	0.0182121	0.0573522	0.0528269	0.0636077	0.0664092	0.0528986	0.0561412	0.0482744	0.0427821	0.0458852	0.0496035	0.0597141	0.0359674
phytofluene	0.00237618	0.00201919	0.00184013	0.00195907	0.00187613	0.00213873	0.00500215	0.00525071	0.00566069	0.00567444	0.00490079	0.00692638	0.00460495	0.00415187	0.00431367	0.00486236	0.00480742	0.00341188
z-carotene	1.838e-05	1.77144e-05	1.67105e-05	1.65963e-05	2.44069e-05	2.14112e-05	1.16009e-05	1.45163e-05	1.48721e-05	1.84402e-05	1.34167e-05	1.44143e-05	1.35509e-05	2.13017e-05	1.44885e-05	1.77144e-05	1.88144e-05	1.80014e-05
lycopene	0.0306476	0.0348307	0.0322167	0.0303343	0.0480683	0.045873	0.155642	0.120061	0.102243	0.0992659	0.108607	0.106465	0.124524	0.13134	0.0776947	0.0726938	0.0803745	0.0749818
a-carotene	3.85708e-06	3.87246e-06	3.5909e-06	3.43278e-06	4.006e-06	3.13951e-06	4.14386e-06	2.96272e-06	2.71522e-06	2.6605e-06	3.27172e-06	2.90584e-06	3.61882e-06	2.82798e-06	2.50277e-06	3.25715e-06	4.44964e-06	2.35951e-06
lutein	0.00153328	0.00151535	0.00194002	0.00170507	0.00181623	0.00146061	0.00170074	0.00141452	0.00113127	0.00113263	0.00141416	0.00151416	0.00109016	0.00095476	0.00103381	0.00111416	0.00180484	0.00103404
g-carotene	2.87209e-05	3.25661e-05	3.2027e-05	3.08288e-05	4.86537e-05	5.40891e-05	7.5366e-05	5.67165e-05	4.6823e-05	4.94956e-05	6.01416e-05	6.32146e-05	5.20365e-05	6.40697e-05	3.56196e-05	3.22714e-05	3.80764e-05	3.45126e-05
b-carotene	0.000539003	0.000570782	0.000656567	0.000616538	0.000634286	0.000665812	0.00125658	0.00101015	0.000814314	0.000940719	0.00111452	0.00115143	0.0011448	0.000932367	0.000781306	0.000944415	0.00125443	0.000890653
violaxanthin	1.24343e-06	1.10727e-06	1.1822e-06	7.25453e-07	1.15322e-06	7.40179e-07	1.31746e-06	1.10708e-06	8.69953e-07	7.7488e-07	8.58572e-07	9.07078e-07	6.20544e-07	4.35332e-07	6.19464e-07	7.57078e-07	9.54344e-07	8.03247e-07
neoxanthin	8.00793e-07	7.07218e-07	9.20207e-07	7.73221e-07	7.89736e-07	7.04894e-07	1.00242e-06	1.10708e-06	6.74375e-07	6.65084e-07	7.57078e-07	8.57078e-07	5.72566e-07	3.99119e-07	6.03572e-07	7.06708e-07	6.13762e-07	7.72547e-07
luteoxanthin	4.03738e-07	3.40768e-07	3.87211e-07	2.8087e-07	3.09412e-07	3.38059e-07	3.50423e-07	3.22207e-07	2.95838e-07	2.3972e-07	2.90772e-07	2.61258e-07	3.11068e-07	3.80708e-07	3.13852e-07	3.44427e-07	3.87131e-07	3.43013e-07
chlorophyll_a	1.88142e-08	1.88142e-08	1.88142e-08	1.88142e-08	1.88142e-08	1.88142e-08	3.51999e-05	2.81816e-05	3.01516e-05	3.31454e-05	2.85638e-05	3.21452e-05	4.31452e-05	4.88145e-05	4.66615e-05	5.00156e-05	3.99155e-05	4.22252e-05
chlorophyll_b	1.88142e-08	1.88142e-08	1.88142e-08	1.88142e-08	1.88142e-08	1.88142e-08	2.22144e-05	2.44134e-05	3.00145e-05	2.30544e-05	2.66435e-05	2.70976e-05	3.01537e-05	2.33157e-05	3.71455e-05	2.99154e-05	3.67615e-05	3.44415e-05
chlorophyllide_b	1.88142e-08	1.88142e-08	1.88142e-08	1.88142e-08	1.88142e-08	1.88142e-08	1.88142e-08	1.88142e-08	1.88142e-08	1.88142e-08	1.88142e-08	1.88142e-08	1.88142e-08	1.88142e-08	1.88142e-08	1.88142e-08	1.88142e-08	1.88142e-08
pheophorbide_a	0.000142813	0.000181454	0.000258052	0.000244943	0.000216853	0.000236547	0.000163242	0.000141315	0.00015988	0.000227239	0.000200154	0.000181816	0.00012803	0.000106536	8.72664e-05	0.000131453	0.000139141	9.22872e-05
pheophorbide_b	4.03985e-05	3.77184e-05	4.71548e-05	3.17203e-05	3.18595e-05	3.73734e-05	3.91649e-05	4.01543e-05	3.12811e-05	3.82827e-05	4.22156e-05	4.77142e-05	3.16232e-05	2.37297e-05	2.42771e-05	2.71455e-05	2.48097e-05	1.91145e-05
pheophytin_a	0.000222188	0.000281435	0.000409723	0.000407332	0.000352797	0.000387447	0.000262306	0.000200152	0.000248156	0.000249423	0.000181816	0.000199152	0.000160596	0.000146744	0.000122724	0.000141415	0.000181847	0.000135256
pheophytin_b	3.33074e-05	3.77142e-05	3.90703e-05	3.2786e-05	3.91432e-05	3.84119e-05	4.13034e-05	3.77152e-05	3.43942e-05	2.90475e-05	3.33367e-05	3.29156e-05	2.22178e-05	2.37698e-05	2.27519e-05	2.37835e-05	2.66909e-05	1.85726e-05
a-tocopherol	0.293917	0.267617	0.255466	0.251591	0.282992	0.291887	1.51113	1.24485	1.06944	1.33304	1.36715	1.27154	1.20281	1.17135	1.24061	1.00518	1.57402	1.64387
a-tocotrienol	0.00279956	0.00322851	0.00375249	0.00245413	0.00224799	0.00338576	0.00556337	0.00445663	0.0058241	0.00787971	0.00645743	0.00605415	0.00481341	0.00670587	0.00495216	0.00805686	0.00839709	0.00587054
g-tocopherol/b-tocopherol	0.0159487	0.0171436	0.0117386	0.0114887	0.0139247	0.0157147	0.0332974	0.0262691	0.0302156	0.0321616	0.0282631	0.0302831	0.0262245	0.0254321	0.0323904	0.0243033	0.0290435	0.0338804
b-tocotrienol/g-tocotrienol	0.000538119	0.000518384	0.000479165	0.000505648	0.000387262	0.000719633	0.00107708	0.00118476	0.00125882	0.000942358	0.0012761	0.000943759	1.88142e-08	1.88142e-08	1.88142e-08	1.88142e-08	1.88142e-08	1.88142e-08
d-tocopherol	0.00349475	0.00311665	0.0029362	0.00305955	0.00351717	0.00395949	0.00851253	0.0104783	0.0102457	0.00965526	0.00818703	0.00951078	0.00500589	0.00550742	0.00636885	0.0102377	0.00695001	0.00865644
a-tocopherol-quinone	0.0516065	0.0561342	0.0482279	0.04678	0.0475077	0.0512904	0.0426595	0.0401416	0.0357752	0.035505	0.0381515	0.0371455	0.0442546	0.0480884	0.0523974	0.0511454	0.057006	0.0689047
phylloquinone	0.000268817	0.000281516	0.000339912	0.000167053	0.000201039	0.000242396	0.000164539	0.000181433	0.000262286	0.00028176	0.000221415	0.000261416	0.000269975	0.000251069	0.000359742	0.000271714	0.000342815	0.000229604
plastoquinol-9	0.000177898	0.000181517	0.000187214	0.000170413	0.000198	0.000194281	0.000163215	0.000171416	0.000134355	0.000131154	0.000151352	0.000144141	0.000147544	0.000133578	0.000112382	0.000181415	0.000211579	0.000144876
plastoquinone	3.34265e-05	3.01517e-05	3.2188e-05	3.43524e-05	3.79227e-05	3.65536e-05	1.14495e-05	1.00014e-05	9.49529e-06	9.18825e-06	8.16435e-06	8.99914e-06	1.72647e-05	1.58715e-05	1.59915e-05	1.88814e-05	2.00142e-05	1.81863e-05
ubiquinone_9	6.06199e-07	4.01457e-07	2.58394e-07	6.04239e-07	5.74096e-07	6.16516e-07	2.22296e-07	2.01426e-07	2.25387e-07	2.06672e-07	1.99145e-07	1.88142e-07	2.6468e-07	2.51542e-07	2.13207e-07	3.06345e-07	3.12617e-07	3.48549e-07
ubiquinone-10	3.10671e-05	3.44156e-05	3.55932e-05	3.00234e-05	3.44473e-05	3.85012e-05	2.40812e-05	2.33132e-05	2.64851e-05	2.37472e-05	2.66142e-05	2.88146e-05	2.25944e-05	2.72002e-05	2.23179e-05	2.91145e-05	3.51383e-05	2.03457e-05
																				0			0			0
																				#DIV/0!			#DIV/0!			#DIV/0!
																				#DIV/0!			#DIV/0!			#DIV/0!
																				#DIV/0!			#DIV/0!			#DIV/0!
																				#DIV/0!			#DIV/0!			#DIV/0!
																				#DIV/0!			#DIV/0!			#DIV/0!
																				#DIV/0!			#DIV/0!			#DIV/0!
																				#DIV/0!			#DIV/0!			#DIV/0!
																				#DIV/0!			#DIV/0!			#DIV/0!
																				#DIV/0!			#DIV/0!			#DIV/0!
																				#DIV/0!			#DIV/0!			#DIV/0!
																				#DIV/0!			#DIV/0!			#DIV/0!
																				#DIV/0!			#DIV/0!			#DIV/0!
																				#DIV/0!			#DIV/0!			#DIV/0!
																				#DIV/0!			#DIV/0!			#DIV/0!
																				#DIV/0!			#DIV/0!			#DIV/0!
																				#DIV/0!			#DIV/0!			#DIV/0!
																				#DIV/0!			#DIV/0!			#DIV/0!
																				#DIV/0!			#DIV/0!			#DIV/0!
																				#DIV/0!			#DIV/0!			#DIV/0!
																				#DIV/0!			#DIV/0!			#DIV/0!
																				#DIV/0!			#DIV/0!			#DIV/0!
																				#DIV/0!			#DIV/0!			#DIV/0!
																				#DIV/0!			#DIV/0!			#DIV/0!
																				#DIV/0!			#DIV/0!			#DIV/0!
Br+4
																				#DIV/0!			#DIV/0!			#DIV/0!
																				#DIV/0!			#DIV/0!			#DIV/0!
																				#DIV/0!			#DIV/0!			#DIV/0!
																				#DIV/0!			#DIV/0!			#DIV/0!
																				#DIV/0!			#DIV/0!			#DIV/0!
																				#DIV/0!			#DIV/0!			#DIV/0!
																				#DIV/0!			#DIV/0!			#DIV/0!
																				#DIV/0!			#DIV/0!			#DIV/0!
																				#DIV/0!			#DIV/0!			#DIV/0!
																				#DIV/0!			#DIV/0!			#DIV/0!
																				#DIV/0!			#DIV/0!			#DIV/0!
																				#DIV/0!			#DIV/0!			#DIV/0!
Br+6
																				#DIV/0!			#DIV/0!			#DIV/0!
																				#DIV/0!			#DIV/0!			#DIV/0!
																				#DIV/0!			#DIV/0!			#DIV/0!
																				#DIV/0!			#DIV/0!			#DIV/0!
																				#DIV/0!			#DIV/0!			#DIV/0!
																				#DIV/0!			#DIV/0!			#DIV/0!
																				#DIV/0!			#DIV/0!			#DIV/0!
																				#DIV/0!			#DIV/0!			#DIV/0!
																				#DIV/0!			#DIV/0!			#DIV/0!
																				#DIV/0!			#DIV/0!			#DIV/0!
																				#DIV/0!			#DIV/0!			#DIV/0!
																				#DIV/0!			#DIV/0!			#DIV/0!
Br+8
																				#DIV/0!			#DIV/0!			#DIV/0!
																				#DIV/0!			#DIV/0!			#DIV/0!
																				#DIV/0!			#DIV/0!			#DIV/0!
																				#DIV/0!			#DIV/0!			#DIV/0!
																				#DIV/0!			#DIV/0!			#DIV/0!
																				#DIV/0!			#DIV/0!			#DIV/0!
																				#DIV/0!			#DIV/0!			#DIV/0!
																				#DIV/0!			#DIV/0!			#DIV/0!
																				#DIV/0!			#DIV/0!			#DIV/0!
																				#DIV/0!			#DIV/0!			#DIV/0!
																				#DIV/0!			#DIV/0!			#DIV/0!
																				#DIV/0!			#DIV/0!			#DIV/0!
	Total carotenoids
		WT	2B	12A
	MG	0	0	0
	Br	#DIV/0!	#DIV/0!	#DIV/0!
	Br+2	#DIV/0!	#DIV/0!	#DIV/0!
	Br+4	#DIV/0!	#DIV/0!	#DIV/0!
	Br+6	#DIV/0!	#DIV/0!	#DIV/0!
	Br+8	#DIV/0!	#DIV/0!	#DIV/0!
