# Supplementary material for: In-Depth Characterization of greenflesh Tomato Mutants Obtained by CRISPR/Cas9 Editing: A Case Study With Implications for Breeding and Regulation
Source: Front Plant Sci. 2022 Jul 11;13:936089. doi: 10.3389/fpls.2022.936089 (PMC9309892; doi:10.3389/fpls.2022.936089)
Supplement: Supplementary file 2 [file Table_2.XLSX]

## Sheet: Ratio to MM Br
Ratio to Moneymaker Breaker
					12A	12A	12A	12A	12A	12A	12A	12A	12A	12A	12A	12A	12A	12A	12A	12A	12A	12A	2B	2B	2B	2B	2B	2B	2B	2B	2B	2B	2B	2B	2B	2B	2B	2B	2B	2B	MM	MM	MM	MM	MM	MM	MM	MM	MM
Pathway	ID	Compound	RT (min)	Mass	12a Mg R1	12a Mg R2	12a Mg R3	12a Br R1	12a Br R2	12a Br R3	12a Br+2 R1	12a Br+2 R2	12a Br+2 R3	12a Br+4 R1	12a Br+4 R2	12a Br+4 R3	12a Br+6 R1	12a Br+6 R2	12a Br+6 R3	12a Br+8 R1	12a Br+8 R2	12a Br+8 R3	2b Mg R1	2b Mg R2	2b Mg R3	2b Br R1	2b Br R2	2b Br R3	2b Br+2 R1	2b Br+2 R2	2b Br+2 R3	2b Br+4 R1	2b Br+4 R2	2b Br+4 R3	2b Br+6 R1	2b Br+6 R2	2b Br+6 R3	2b Br+8 R1	2b Br+8 R2	2b Br+8 R3	Mm Mg R1	Mm Mg R2	Mm Mg R3	Mm Br R1	Mm Br R2	Mm Br R3	Mm Br+2 R1	Mm Br+2 R2	Mm Br+2 R3
S	S1	Methanethiol	4.7002	47	1.86431	1.40502	0.733768	0.969083	0.825833	0.762625	1.77018	1.20474	1.17382	3.31536	2.03298	1.24047	3.08932	2.63586	1.49674	3.65098	2.97321	1.67984	2.80453	0.841292	0.429406	1.91412	0.930952	0.844727	2.85194	1.18894	1.42563	3.15974	2.07489	1.09	4.39918	3.04809	1.25112	3.31467	3.0584	1.17692	1.95397	0.884576	0.429406	1.27825	0.847132	0.874614	0.771556	1.08622	0.629681
N	N	Ethanol	5.01935	45	0.831607	0.454682	0.465368	1.21428	1.07358	1.30556	0.972386	0.937198	0.807334	1.32389	1.88207	1.0936	2.92876	1.87862	0.767062	1.25831	1.06873	0.911605	0.701025	0.46014	0.475421	1.07358	0.661069	0.889803	1.20494	0.832095	0.844533	1.21525	0.840052	1.00283	0.830458	1.45502	0.744887	0.885494	1.40443	0.906722	0.841402	0.589946	0.437706	1.16392	1.23898	0.597099	0.689621	0.682641	0.68468
N	N	Acetone	5.67107	58	1.01883	0.678743	0.762646	1.45033	0.917654	1.35972	2.66947	1.62017	1.58847	5.57317	3.98348	4.18623	3.58692	5.10815	3.06846	9.98185	6.88779	4.99113	0.660459	0.678743	0.605607	1.20695	0.83822	1.68761	2.40943	1.46678	1.90438	2.52827	4.20451	2.70278	2.67658	2.55103	1.88488	3.30047	4.1523	4.65287	0.987133	0.645832	0.627345	1.24555	0.817905	0.936548	0.811404	1.71281	1.19902
L	L1	2-methylfuran	8.51665	82	1	1	1	1	1	1.0808	3.6424	1.2784	1.424	2.9424	2.8112	3.0376	2.1848	3.7168	3.0072	7.0352	8.1504	4.8192	1	1	1	1	1.1032	1.5976	1.4072	1.132	1.6112	1.8624	3.8328	2.444	2.0872	2.1968	2.3872	3.292	3.3384	3.5064	1	1	1	1	1	1	1	1.3016	1.0088
L	L2	3-methylfuran	8.84385	82	1	1	1	1	1	1.0536	2.7432	2.5912	1.5032	5.5728	5.3664	5.208	3.4608	5.896	6.0072	12.7544	9.0968	6.8336	1	1	1	1	1	1.6912	2.708	1.1776	2.5984	2.9176	5.4464	3.0648	4.3232	4.396	3.864	4.948	4.8256	5.4032	1	1	1	1	1	1	1	1.8968	1.0744
BCAA	BCAA3	3-methylbutanal	10.3458	44	0.330126	2.93622	0.222697	0.675575	0.283805	2.83592	10.7319	1.26831	2.2227	3.73793	3.09478	5.26136	3.53358	3.24924	3.29182	7.73668	12.998	5.32407	0.222697	0.222697	0.222697	0.403528	3.509	4.10672	1.907	2.67753	2.52093	1.73633	5.78853	3.31213	4.01978	5.77712	4.06717	0.916444	1.67201	2.12614	1.79654	0.222697	0.222697	1.10191	1.08837	0.809727	0.222697	2.53144	0.898985
L	L3	1-penten-3-ol	11.2415	57	0.653689	0.424718	0.46291	0.957996	1.44092	1.3313	2.04567	3.96797	1.20512	2.40615	3.17459	2.06059	2.85356	3.03602	3.0325	2.32465	1.20285	1.3103	0.260189	0.33175	0.360475	0.854549	0.534326	1.68498	4.1947	2.39793	2.58327	1.15956	1.00697	1.40324	1.68975	1.9172	2.30349	1.6536	1.13786	1.6306	0.385352	0.450553	0.331117	1.45697	0.68068	0.862354	0.843745	1.91041	1.07013
L	L4	1-penten-3-one	11.3381	55	0.683238	0.234964	0.455278	1.01434	1.66175	1.35496	2.10064	3.45895	1.57938	2.55627	3.90102	1.85425	3.87027	4.47251	3.22846	3.28343	1.1839	1.06264	0.179978	0.217249	0.292766	0.840471	0.63531	1.48323	3.20229	1.9164	2.04584	1.33073	1.52276	1.24274	1.37158	2.68146	2.51718	1.08866	1.30223	1.18597	0.292008	0.34444	0.247044	1.51263	0.743563	0.743811	1.54881	1.82123	1.81911
L	L21	Pentanal	11.8342	44	4.34865	1.07461	3.29541	2.7359	1.72469	1.22145	1.37444	1.65189	1.02439	1.64213	1.52116	1.42451	1.50145	1.39067	0.880183	2.06902	0.997716	1.08111	1.24888	1.89564	2.11061	1.01757	1.09268	1.34932	1.62894	1.58815	1.6011	1.19719	1.24364	1.15419	1.08778	0.767497	0.862045	1.16818	1.45297	1.11232	2.21051	1.06171	2.34435	1.13649	0.870644	0.99287	0.614668	0.620522	1.00005
L	L6	2-ethylfuran	11.9549	81	0.254223	0.181975	0.219208	0.742449	2.96511	1.36358	2.0434	3.39946	3.25767	1.62286	2.54667	1.12539	6.85661	4.59869	5.37468	2.2721	1.29787	0.90741	0.154112	0.154112	0.156331	0.567748	0.51313	1.26667	1.98853	2.03945	1.76945	0.661817	0.75601	0.702626	1.57872	3.54605	3.90494	0.914191	0.681297	0.840587	0.154112	0.190852	0.177783	1.43928	0.623228	0.937492	4.01603	1.41154	3.21514
BCAA	BCAA5	3-methylbutanenitrile	13.1243	43	0.128901	0.494466	0.128901	0.923347	0.554173	1.40142	3.85364	1.26076	1.87072	14.8876	5.03283	9.59511	12.6678	11.2499	5.36426	19.5238	16.0772	10.2517	0.128901	0.128901	0.128901	0.969442	1.42452	3.72164	3.02258	1.76884	2.44046	6.92489	15.0471	10.8547	8.09924	8.25516	5.93225	9.91324	10.719	19.8014	0.358758	0.128901	0.128901	1.20662	0.830641	0.962739	0.250791	1.80204	0.758456
BCAA	BCAA6	3-methylbutanol	13.2047	70	0.0831343	0.098636	0.0497834	0.819712	0.747426	2.0185	1.32985	1.13962	1.15082	0.759015	0.53985	2.11041	0.701209	0.529381	0.444929	0.411891	0.010296	0.42203	0.0684315	0.0496598	0.0592887	1.6566	0.848657	1.81185	1.59118	1.60447	1.00325	1.04986	0.473881	1.04186	1.59476	1.1947	0.550533	0.542362	0.187857	1.20674	0.165222	0.0305916	0.0219017	1.61536	0.862396	0.522248	0.375171	1.54785	0.534323
BCAA	BCAA7	2-methylbutanol	13.3764	56	0.187628	0.219564	0.135921	0.779881	1.04963	2.75463	2.22634	3.1892	1.77842	1.2047	0.656269	2.90124	1.1137	0.957671	1.68109	0.630463	0.0594059	0.32602	0.132974	0.178741	0.133925	1.50145	0.727176	2.36611	4.0473	1.77106	2.33983	1.60035	0.792	2.34307	5.57318	2.16727	2.75206	0.938614	0.230257	1.6598	0.335952	0.126891	0.1008	1.62986	0.784966	0.585172	0.625236	2.88309	0.899168
BCAA	BCAA8	(E)-2-methyl-2-butenal	13.6607	84	0.842781	2.00613	0.718116	0.982382	1.3535	2.97242	5.72712	2.97185	3.09307	2.1802	3.6756	3.64458	3.45442	3.15684	4.554	2.61222	9.10341	3.56875	0.718116	0.718116	0.718116	0.817503	2.11298	3.69111	2.51858	2.47032	3.53083	1.16392	4.1645	3.2499	2.76963	6.23669	4.27193	1.58617	1.48908	1.81252	1.15128	0.718116	0.718116	1.28169	0.844504	0.873803	1.23861	2.57373	1.83953
S	S2	Dimethyldisulfide	13.9369	94	1.15355	1.5719	0.961292	1.11741	1.04742	1.33966	1.51038	2.12561	2.82466	5.31171	5.91848	4.68495	6.86439	9.30146	10.8611	8.09331	8.13868	6.5091	2.41246	0.961292	0.961292	1.77108	0.961292	1.11587	3.37221	1.97719	4.15047	4.03435	5.3394	3.54524	6.82594	9.1069	7.11433	5.5655	4.82569	6.6183	1.5273	1.0305	0.961292	1.07742	0.961292	0.961292	0.961292	1.4181	1.02512
L	L7	(E)-2-pentenal	14.0978	83	0.475161	0.181731	0.381717	1.00615	1.43246	1.62743	2.28057	3.25486	1.90037	2.69828	4.47647	2.13446	3.44381	4.28728	3.26668	3.5926	1.67852	1.53715	0.116994	0.149758	0.257606	0.845876	0.809468	2.02967	2.76557	2.1051	2.02737	1.59484	1.98525	1.80135	1.56802	2.34538	2.51765	1.29329	1.49362	1.52769	0.231203	0.196548	0.202909	1.55736	0.826624	0.616014	1.84058	2.11617	2.14412
L	L8	(Z)-2-penten-1-ol	14.5511	68	0.724011	0.510702	0.52127	0.667037	1.43114	0.900218	0.969483	2.64862	0.639239	0.673125	1.00946	0.955929	0.791553	1.12237	1.47651	0.143585	0.143585	0.641421	0.451315	0.459011	0.534135	0.839683	0.689091	0.989011	2.69859	1.71555	1.68316	1.00142	0.429261	0.705288	1.07332	0.851055	1.31386	0.967875	0.370104	0.762951	0.439369	0.496688	0.403186	1.2555	0.785695	0.958801	0.66899	1.43125	0.740782
L	L9	(Z)-3-hexenal	15.7741	69	0.0539047	0.00204036	0.00204036	0.515023	3.24575	1.16211	1.69584	3.33174	4.09465	1.36109	2.22543	1.06955	6.31115	4.41111	5.12992	1.89888	0.835991	0.696824	0.10865	0.00204036	0.00204036	0.652749	0.404365	1.14445	2.19082	2.34294	2.21752	0.546794	0.518699	0.623021	2.04775	4.74211	3.77018	0.794307	0.56721	0.613698	0.00204036	0.00204036	0.0501896	1.41607	0.683635	0.900297	3.99924	1.55127	3.61581
L	L23	Hexanal	15.876	72	0.447998	0.19416	0.30986	1.12409	1.55641	1.15941	3.61609	4.87436	2.7457	6.3463	6.59308	4.61267	6.63748	8.25833	6.90877	9.47448	8.38048	6.52769	0.190207	0.160927	0.234802	1.15995	0.733876	1.60029	5.08695	3.05799	3.75267	4.45335	5.22268	4.63509	5.08164	5.86777	4.31208	8.00508	7.78433	7.75537	0.353759	0.227272	0.267602	1.49025	0.747543	0.762203	1.6872	2.29844	2.06274
BCAA	BCAA9	3-methylbutanoic acid	16.8603	60	0.0957171	0.0581305	0.0460506	0.861348	0.348839	0.872837	1.76312	0.682777	1.08871	2.19513	1.94189	1.22823	0.929569	0.676364	0.862107	1.50988	1.21225	0.973133	0.0310132	0.0351248	0.0485546	1.04977	0.792776	1.06074	1.13806	1.09959	0.918271	1.46041	2.20582	1.50271	1.31986	1.20268	0.76951	0.57251	0.795913	0.628593	0.0900231	0.0371917	0.0383709	1.17902	1.18938	0.631596	0.712785	1.31778	0.904169
L	L10	(E)-2-hexenal	18.0269	83	0.0966778	0.0365407	0.0547001	0.602001	3.06372	1.59716	1.60033	4.79434	3.07052	1.4695	4.22849	1.42143	4.06639	6.24307	4.82128	2.09527	1.25272	0.986257	0.0619314	0.0550721	0.0465926	0.613505	0.339656	1.44375	2.8174	2.32451	2.14832	0.776183	1.20601	0.864099	1.59983	3.51065	4.28376	1.17081	0.676318	1.14792	0.0728474	0.0332281	0.0807809	1.63194	0.530108	0.837952	5.11742	1.47962	3.19997
E	E2	3-methylbutyl acetate	18.7323	70	0.774056	0.549635	0.478989	1.26827	0.712546	1.42022	2.38216	0.856273	1.65317	2.45219	1.89921	1.69854	0.380633	0.380633	1.20402	1.06456	0.380633	0.924178	0.381547	0.390987	0.469549	0.825518	0.85201	1.08952	1.03106	1.25579	0.380633	0.830999	1.4659	1.02223	0.830999	1.75609	0.380633	0.562119	1.15499	0.99056	0.613276	0.488124	0.386114	1.48386	0.797808	0.718331	0.895859	1.04689	0.380633
L	L26	Heptanal	19.8721	70	1.4154	0.978669	0.815435	1.1828	0.695379	0.941604	1.24958	0.912238	1.16628	1.49499	1.51615	1.20338	1.17077	1.52354	1.69846	1.75789	1.90011	2.1704	0.812107	0.67232	0.778331	1.1096	0.894247	1.17657	1.17618	1.03713	1.13583	1.4062	1.71092	1.29032	1.34224	1.27716	1.11045	1.88739	1.97788	1.86568	1.11981	0.89119	0.688492	1.18071	0.828628	0.990663	1.04901	0.989657	1.12182
BCAA	BCAA10	1-nitro-3-methylbutane	19.966	71	0.802184	0.563508	0.207906	0.56933	0.477186	0.577313	1.30765	1.87049	0.798858	17.4214	5.48273	11.5998	4.95714	9.3561	4.56013	36.8599	12.7568	6.81466	4.24927	1.04419	0.567001	0.874702	0.613572	0.888673	2.32056	1.07246	1.41426	5.54843	9.5176	8.60681	8.16771	3.61208	6.57232	6.48567	4.40994	10.1112	1.10307	0.207906	0.207906	1.87531	0.824638	0.30005	0.220048	1.38116	0.552032
L	L11	(E,E)-2,4-hexadienal	20.328	81	0.819493	0.819493	0.819493	0.819493	4.50262	2.35817	4.92483	4.0601	7.91696	1.61538	3.10621	2.44012	9.40188	7.45214	17.4886	1.92876	6.50809	3.07802	0.819493	0.819493	0.819493	0.819493	1.36298	2.48536	1.69799	3.17767	3.99454	0.819493	1.89073	1.71045	1.22399	7.54589	10.7812	0.819493	0.916521	1.33807	0.819493	0.819493	0.819493	1.16237	0.819493	1.01814	3.43073	2.40144	6.45957
L	L13	(E)-2-heptenal	22.0177	68	1.82618	0.546142	0.936312	1.62206	1.04219	0.948025	1.39936	1.89103	1.21103	2.185	2.41255	1.72673	2.42409	2.53408	2.25722	3.51616	2.6221	2.46586	0.460619	1.12678	0.73171	1.13326	1.10109	1.29703	2.07843	1.66159	1.68458	1.93537	2.02704	1.74752	2.20353	1.70523	1.42489	2.99465	2.81959	2.70229	0.910245	0.344996	0.564288	1.27903	0.862382	0.85859	0.806647	1.15356	1.13431
B	B2	Benzaldehyde	22.6077	106	0.671569	1.99144	0.663736	0.707136	0.640006	1.63756	4.10087	1.03744	1.48356	1.69043	1.33023	1.685	2.12183	3.98601	2.23361	4.86256	10.342	4.73239	0.54024	0.38195	0.444512	0.613499	3.087	2.27951	0.92541	1.57348	1.36066	1.31601	4.45939	3.08906	1.9908	1.87264	1.82594	2.43331	2.03521	6.32118	2.44874	0.408435	0.405658	0.871002	1.26257	0.866433	0.69781	1.85093	0.980249
C	C1	6-methyl-5-hepten-2-one	22.9161	69	0.375691	0.229783	0.190149	2.0068	0.676811	1.69161	9.11345	7.32669	5.06071	29.1536	18.3341	16.9182	18.1847	22.7997	18.9255	50.7907	37.4796	26.6662	0.146794	0.170783	0.202342	2.24898	1.08206	3.21428	14.7073	4.34551	9.22852	16.7262	23.5122	10.7477	16.0881	11.3418	9.16159	21.6742	23.4299	19.7487	0.300759	0.149666	0.129343	1.43428	0.825917	0.739802	0.703763	6.44753	3.08109
L	L14	2-pentylfuran	23.2621	81	0.681174	0.437851	0.39209	0.586792	0.628393	1.03431	1.46453	1.91387	1.02898	2.67239	4.87976	1.98207	2.94536	3.87835	3.05625	4.83487	4.4459	5.29062	0.472215	0.234483	0.319028	0.92376	0.725159	1.4186	2.05371	1.4634	1.31347	2.15025	4.59037	2.09275	2.77748	2.0323	1.9075	4.38402	4.37708	4.97072	0.628696	0.726849	0.376316	1.29535	0.732959	0.971688	1.18325	1.48932	1.17493
C		6-methyl-5-hepten-2-ol	23.3184	95	0.799915	0.799915	0.799915	1.24531	0.799915	0.824872	5.53541	0.799915	3.71096	27.4486	0.799915	15.375	0.799915	0.799915	49.8744	0.799915	0.799915	39.6515	0.799915	0.799915	0.799915	0.799915	0.799915	2.15849	0.799915	0.799915	10.141	0.799915	0.799915	21.3577	0.799915	0.799915	26.353	0.799915	0.799915	44.7319	0.799915	0.799915	0.799915	1.30418	0.799915	0.895904	1.73294	0.799915	2.91873
L	L15	(E,Z)-2,4-heptadienal	23.5062	110	2.42544	1.08319	0.545796	1.29535	1.10288	0.832743	1.80442	2.60022	1.58496	2.25841	1.84801	1.21969	2.27655	2.66659	2.89425	3.27102	0.276549	1.65332	0.836726	0.926106	0.46969	0.945133	0.765929	0.9	2.40796	1.84071	1.79624	1.03031	0.276549	1.10664	1.01814	0.276549	1.2927	1.02124	1.70553	0.276549	0.817699	1.27633	0.276549	1.04004	0.898894	1.06106	0.927212	1.13208	1.50996
L	L28	Octanal	23.6564	84	1.42742	0.988884	0.750761	1.12289	0.725135	0.917443	1.1755	0.855236	1.25326	1.12751	1.12035	0.934128	1.04536	1.09351	1.64699	0.964098	1.09258	1.61536	1.14564	0.813219	0.791224	1.19028	0.909153	1.06039	0.978054	1.03157	1.05692	1.29486	1.28863	1.15261	1.17206	1.14218	1.11823	1.38198	1.42137	1.37264	1.18715	0.967728	0.799514	1.08498	0.881911	1.0331	1.13821	0.882352	1.28212
L	L16	(E,E)-2,4-heptadienal	24.0694	81	1.38049	0.525511	0.619723	0.899594	0.978974	0.952456	1.06219	2.15133	1.16728	1.59389	2.07573	1.32498	1.5378	2.85849	1.75329	2.2652	1.73158	1.42408	0.291801	0.401965	0.429467	0.806726	0.502381	1.1363	2.00752	1.67932	1.27009	1.01809	1.18392	0.918662	1.09098	1.31974	1.34107	1.22242	1.00743	1.04539	0.726186	0.560326	0.33991	1.46403	0.650263	0.885706	1.68467	1.13927	1.47925
B	B4	p-cymene	24.7989	119	0.408158	0.348685	0.52343	1.1873	0.572913	0.840346	0.903785	0.886624	1.32216	1.4813	1.24153	2.23755	0.724641	0.919665	0.76153	1.23398	0.965715	2.81372	0.558258	0.347385	0.511472	0.530639	0.518668	0.670851	0.641888	0.695748	0.540755	1.46165	1.58092	2.12488	0.816859	0.90641	2.08433	0.901511	1.73611	1.08546	0.64743	0.244052	0.79465	1.22458	1.15635	0.619072	1.73185	1.08146	1.4385
B		Benzylalcohol	25.0027	108	0.740902	0.784027	0.331869	0.421046	0.492597	0.456414	0.722027	0.664937	0.380145	0.019995	0.019995	1.61304	0.019995	0.019995	1.12477	0.019995	0.019995	2.06825	0.895072	0.534106	0.449711	1.11607	1.04014	0.618965	1.00208	0.619701	0.4957	3.05333	0.019995	3.66846	4.62721	0.019995	1.24556	4.13143	0.019995	4.87502	1.45248	0.444353	0.224968	1.00856	1.10321	0.888225	0.423958	0.994759	0.316449
BCAA	BCAA11	2-isobutylthiazole	25.1395	99	0.0154477	0.0154477	0.0154477	0.296262	0.132541	0.239365	0.519314	0.274561	0.494931	4.50462	2.77965	2.44519	2.51293	3.96389	2.18043	12.9492	12.069	7.46687	0.0154477	0.0154477	0.0154477	0.188177	0.399366	0.347091	0.577619	0.289143	0.398093	2.9345	4.2046	3.96696	1.91935	1.02959	1.79902	4.77511	4.84138	6.50133	0.0154477	0.0154477	0.0154477	0.875586	1.03116	1.09325	0.0486416	0.483821	0.189957
Phe	Phe1	Phenylacetaldehyde	25.4908	91	0.292124	5.02607	0.160976	0.159557	0.158404	2.25725	10.6384	0.473886	2.42314	0.761943	0.663907	0.525079	0.527564	1.45136	1.83967	2.84888	23.7368	6.72349	0.317459	0.160715	0.13477	0.126911	7.71193	4.03794	0.16299	2.11176	1.24508	0.580252	4.94734	2.28063	0.624093	1.59873	1.28464	0.617346	1.07038	1.51768	3.65163	0.381015	0.0616546	0.193797	1.96563	0.840576	0.0883423	3.17706	0.7911
L	L17	(E)-2-octenal	25.6705	83	0.756479	0.512771	0.434262	1.03932	0.55019	0.722267	1.58072	1.46252	1.08716	2.4531	2.38884	1.83993	1.9549	1.98186	1.80715	3.2354	3.18752	3.28612	0.474844	0.445077	0.410886	1.28259	1.20298	1.32348	2.0439	1.4265	1.55743	2.80389	3.13767	2.38892	2.34823	1.70097	1.19145	3.85607	4.122	3.63044	0.627143	0.436759	0.375636	1.23315	0.901709	0.865137	0.779083	1.26033	0.945456
B	B6	Salicylaldehyde	25.7	122	0.0455191	0.0681451	0.0489906	0.407398	0.373008	0.21166	0.432832	0.270191	0.774033	0.339419	0.237909	0.510323	1.20261	0.845296	1.07852	0.307324	0.468398	0.362355	0.052628	0.0577017	0.0577739	0.420526	0.702078	0.308248	0.320127	0.484586	0.932935	1.01326	1.03221	0.831634	1.87544	1.63859	1.33348	0.591856	0.412515	1.06697	0.103733	0.199318	0.646325	1.4155	0.529954	1.05455	1.0267	0.342299	0.87597
T	T2	(Z)-linalool oxide	26.3732	59	1.59964	1.35201	1.71698	0.696123	1.37122	0.767623	0.946739	1.24109	2.55095	1.49853	1.32189	1.24304	1.47834	2.11442	1.34447	1.24772	1.54154	1.41798	1.33491	1.24495	1.81803	0.839075	0.949409	1.03422	0.96819	1.00573	0.874773	1.16847	1.46304	1.52435	1.5343	2.224	2.05988	1.67519	1.53491	2.97652	1.43298	1.31301	1.90559	1.26027	0.823707	0.916021	4.80961	0.628938	2.82671
B	B8	Guaiacol	26.8801	109	1.47172	1.17954	1.02099	0.805845	1.34211	0.388289	0.889203	0.773649	0.578198	0.742113	0.797383	0.686618	0.658611	0.831552	0.607714	0.592064	0.445312	0.321517	1.49299	0.902747	1.19831	0.830977	0.708412	0.739259	1.02172	0.96263	1.08832	0.478792	0.660136	0.361453	0.635714	0.728418	0.462676	0.410657	0.361159	0.599183	1.39732	1.37873	1.04787	1.12323	0.764325	1.11244	1.0979	1.23179	1.0952
T	T3	(E)-linalool oxide	26.9016	59	1.57001	1.25217	1.53656	0.707121	1.32256	0.750689	0.932069	1.12373	2.32238	1.39631	1.23485	1.19146	1.39965	1.94544	1.29035	1.23252	1.51749	1.30875	1.30162	1.08983	1.63501	0.881982	0.936965	0.988552	1.02769	0.959844	0.882794	1.1732	1.35978	1.44428	1.46694	2.03809	1.89253	1.6495	1.526	2.59948	1.39928	1.27589	1.70423	1.3011	0.833913	0.864983	4.34214	0.657944	2.5224
T	T4	Linalool	27.0517	93	4.33094	7.16554	1.45396	1.37068	1.14063	0.422445	1.17212	2.35088	4.54435	2.02798	0.696975	0.880604	2.30553	1.49151	1.97863	1.32025	1.40243	1.28203	8.0704	5.09894	2.25632	0.950273	1.288	0.574227	1.16031	1.10754	1.1395	1.31638	1.86415	1.3925	1.14117	1.34064	2.06719	1.39158	1.5282	1.53772	2.9907	3.8668	1.31692	0.513393	1.25658	1.23003	2.42144	0.606098	3.09378
Phe		2-phenylethanol	28.3552	91	1.10334	1.67824	0.512368	0.598079	0.543086	0.716205	0.644299	1.21816	0.736511	0.554763	1.34368	2.577	2.88334	2.33991	1.94138	5.77488	4.61571	3.0346	1.58574	0.891452	0.713558	2.22158	1.3299	1.00362	2.4683	1.04369	0.733002	4.8624	1.56043	2.4369	5.18163	1.24758	1.75219	6.59155	2.25242	2.29818	2.45666	0.831598	0.316671	1.26079	1.07642	0.662793	0.478687	3.49845	0.642372
Phe	Phe3	Benzylnitrile	28.677	117	0.285385	5.25531	0.333535	0.281019	0.416131	2.0433	10.5568	0.151607	2.48914	1.77671	1.04827	2.99236	2.10406	7.2057	3.13062	9.82596	28.8845	12.6849	0.310612	0.333293	0.415888	0.313038	8.00485	3.9299	0.310127	2.14663	1.37307	1.75646	7.31098	4.07884	1.97768	2.43748	3.29303	6.28417	5.05506	8.77101	3.02013	0.220133	0.441722	0.151607	1.99697	0.851425	0.604973	3.31607	0.821831
L	L18	(E)-2-nonenal	29.09	70	0.984123	0.887817	0.531981	0.991766	0.628241	0.852288	1.33973	0.894277	1.32545	1.70899	1.34665	1.25189	1.2109	1.2508	1.67446	1.49668	1.83009	1.99509	0.907379	0.700346	0.601629	0.991675	1.03976	1.09444	1.02225	1.13602	1.21322	1.55491	1.71095	1.71622	1.34328	1.43654	1.3966	1.81435	1.86225	1.91125	0.957556	0.843281	0.65772	1.10877	0.851287	1.03994	0.951278	1.18197	1.19147
T		Ocimenol	29.1812	136	1.86847	3.07907	2.4885	0.776706	1.76787	0.923531	0.85929	2.20224	3.91852	1.62945	1.1594	1.36865	1.47107	2.22984	1.34215	1.01634	1.41968	1.3994	2.92505	4.17637	3.69517	0.829755	1.2531	1.22716	0.841674	1.20922	0.916056	1.51572	1.67874	1.94027	1.26174	1.82743	2.67827	1.76929	1.34356	3.1621	2.92942	1.61171	3.03648	0.94248	0.985064	1.07246	4.58582	0.793029	2.78376
L		1-nonanol	29.259	56	0.105738	1.37307	0.105738	0.105738	1.19391	0.105738	0.105738	0.917553	0.105738	0.105738	0.105738	0.105738	0.105738	0.105738	0.105738	0.105738	0.105738	0.105738	3.17045	0.105738	0.105738	2.4428	1.65154	0.105738	2.63406	1.16337	0.105738	3.52158	0.105738	0.105738	2.84698	0.105738	0.105738	3.47269	0.105738	0.105738	2.62916	1.47983	0.105738	0.105738	1.27495	1.61931	0.105738	1.33704	0.105738
T	T6	alpha-terpineol	30.6241	59	3.01403	3.62288	1.6018	1.15358	1.22359	0.575368	1.19072	1.78739	3.16811	1.83387	0.816168	0.961676	1.91039	1.61876	1.35064	1.21612	1.35392	1.16953	4.88078	3.70313	2.334	1.14697	1.05825	0.772004	1.05347	1.03964	0.967286	1.46258	1.58925	1.48785	1.22089	1.42232	1.92173	1.60549	1.4437	1.70959	2.76672	2.20465	1.54867	0.864781	1.07727	1.05795	2.93003	0.714563	2.19859
B	B9	Methyl salicylate	30.6375	120	1.076	1.04773	1.07604	1.07232	0.70217	0.608393	0.697161	0.494107	0.881065	0.666134	0.734742	0.420859	0.533843	1.07167	0.305538	0.519495	0.686142	0.729437	0.841597	0.5872	0.728683	0.841076	0.853662	0.815631	0.594402	0.929785	0.437897	0.755975	0.839534	0.44852	0.389567	0.301675	0.304561	0.9292	0.878937	1.07591	1.07521	0.597709	0.740284	1.06734	0.892546	1.04012	1.07595	0.541674	1.0728
C	C3	beta-cyclocitral	31.5065	137	0.433438	0.31031	0.484044	1.04191	1.17529	1.61152	2.07355	2.02324	2.02036	3.24118	2.84968	2.94322	2.27936	2.73392	3.07681	4.31297	4.0966	3.36918	0.173933	0.321767	0.433239	1.20259	0.902042	2.07883	2.05044	1.63045	1.87143	2.73103	3.59143	2.6602	2.42789	2.49723	2.16699	2.91204	2.78293	3.72163	0.349958	0.33641	0.424473	1.12957	0.940594	0.929836	1.37483	2.52841	1.80598
C	C4	Neral	31.6674	69	1	1	1	1	1	1	20.7488	20.0448	12.4248	78.3376	52.2144	47.048	47.9	67.6208	65.8024	166.807	128.248	91.7592	1	1	1	3.6176	1	6.444	29.3112	9.024	22.9488	43.0104	72.1904	34.8216	35.7136	27.688	28.104	67.2456	75.7904	65.5568	1	1	1	1	1	1	1	15.5688	6.7624
C	C5	Geranial	32.48	41	0.696179	0.0723017	0.0723017	1.35875	0.715382	1.33666	7.91021	6.96236	4.5546	27.7466	16.5264	17.2943	18.9905	23.6366	23.0789	58.5609	46.9667	29.9851	0.0723017	0.639378	0.317144	1.48502	1.07197	2.42251	12.1262	3.60965	8.78685	18.2226	26.3175	12.6326	15.8637	12.5534	11.5758	25.7224	29.956	22.0903	0.0723017	0.0723017	0.417672	1.41382	0.734932	0.851251	1.06301	6.40477	2.55688
B	B10	Ethyl salicylate	32.9119	120	0.507095	0.464733	0.301703	0.704043	0.372959	0.490834	0.490764	0.463965	0.281952	0.745429	1.28854	0.441144	1.515	1.88852	0.220886	0.583376	0.682548	0.566975	0.257107	0.1564	0.239799	0.50549	0.653236	0.462709	0.632857	0.379658	0.303448	0.842088	0.632159	0.378402	0.276718	0.511562	0.187177	0.800842	1.19125	1.81992	0.537943	0.501512	0.204974	0.910622	0.893454	1.19592	0.0895408	0.305192	0.140069
L	L19	(E,Z)-2,4-decadienal	33.3088	81	0.176615	0.198929	0.0606073	0.927346	0.345303	0.488268	2.39721	2.08533	0.928706	3.4235	3.53152	2.35645	4.41315	3.37234	2.92887	5.62391	5.17128	5.46746	0.167664	0.152041	0.082441	1.01878	1.58566	1.2119	2.79547	1.67095	2.26715	4.05603	5.64466	3.13477	3.06713	3.41198	1.84762	6.23651	8.15771	6.38086	0.308683	0.117764	0.136251	0.989522	1.00165	1.00883	0.168835	1.70993	0.677869
T	T7	2-caren-10-al	33.6494	107	0.14745	0.1389	0.311374	0.883872	0.537734	0.440511	0.898864	0.381643	0.92914	1.14935	0.717458	1.73424	0.640792	0.418697	0.425474	1.45561	0.540966	1.64963	0.296786	0.247838	0.325895	0.397174	0.45263	0.414051	0.473772	0.563364	0.395311	0.920903	0.821189	1.59249	0.581363	0.674524	0.754713	0.493275	1.02495	0.818047	0.416183	0.171554	0.551761	0.907909	1.44793	0.644159	0.927075	1.20292	0.975507
Phe	Phe4	1-nitro-2-phenylethane	33.8291	104	1	1	1	1	1	1	1	1	1	7.8024	3.5944	8.6848	5.46	23.5016	4.8176	122.562	69.8944	34.6008	1	1	1	1	1	1	1	1	1	4.5408	9.1288	6.688	6.8256	2.9512	8.2752	23.6032	23.8024	32.7952	1	1	1	1	1	1	1	1	1
L	L20	(E,E)-2,4-decadienal	34.049	81	0.244997	0.291522	0.15189	0.818091	0.491875	0.761332	1.30244	1.3633	0.70768	1.6284	3.37727	1.7714	1.81285	2.45208	1.5719	2.56811	2.58048	3.10494	0.188751	0.246964	0.198586	0.604253	1.14197	1.39629	1.48372	1.25999	1.27872	2.21504	3.77128	2.88015	1.46853	1.80352	1.37947	3.92833	4.23576	4.58951	0.369206	0.226923	0.284737	1.24805	0.827185	0.924768	0.496294	1.27336	0.712583
B	B11	Eugenol	35.2	164	0.104494	0.195791	0.133133	0.644374	0.527263	0.459983	0.874811	0.640881	1.12545	0.756291	0.603522	0.766701	0.465065	0.911181	0.921192	0.584109	0.624072	0.474178	0.407746	0.37387	0.438372	0.522497	0.494142	0.506628	0.856101	0.312241	0.692425	0.50675	0.893836	0.57596	0.814513	0.785299	0.534026	0.437209	0.578494	0.497256	0.408673	0.268777	0.411404	0.913596	1.21333	0.873072	0.639929	3.50332	1.276
C	C6	beta-damascenone	36.09	69	0.43882	0.227482	0.480618	1.01295	2.13299	1.49345	2.3064	6.23864	1.84962	5.44236	7.50496	7.43956	6.04397	17.1812	9.01168	11.7732	10.5378	9.98213	0.306264	0.487193	0.368667	0.688962	0.826214	1.55826	5.43003	3.13021	3.28983	3.43213	6.62368	4.86124	4.26409	6.12874	11.6259	11.5841	9.6872	9.40189	0.48549	0.615404	0.706632	0.919379	0.934348	1.14627	2.30857	1.39724	2.02497
C	C7	Geranylacetone	37.5007	43	0.56467	0.108774	0.108774	1.13813	1.76058	1.916	4.85178	7.57314	3.77587	7.806	14.4714	7.46123	11.2485	14.7938	16.3324	20.6547	14.225	8.80429	0.108774	0.108774	0.431791	0.108774	0.108774	3.09503	8.10901	3.25636	5.99295	3.3888	11.1077	5.36537	6.12426	8.53723	10.6354	8.32368	7.16954	9.39907	0.541523	0.108774	0.108774	1.57236	1.31887	0.108774	1.28041	5.68273	3.77561
C	C8	beta-ionone	38.7827	177	0.285594	0.244091	0.220243	1.09313	1.54394	2.03115	2.15864	2.21396	1.8418	3.08421	4.34473	3.08519	2.95362	2.77775	3.82508	4.34244	3.84486	3.27155	0.155581	0.272237	0.261174	0.624329	1.0326	2.43655	1.93461	1.99171	2.08647	2.32511	5.27615	3.35845	1.82346	2.49812	2.58777	2.47932	2.80423	3.86561	0.271435	0.235148	0.313741	0.95028	1.03334	1.01638	0.890375	2.8392	1.96471
C	C9	Pseudoionone	41.0489	109	1	1	1	1	1	1	1	1	1	3.2064	4.856	4.184	2.1576	2.9016	4.5112	9.1288	7.5248	6.0456	1	1	1	1	1	1	1.5256	1	1.0864	2.0248	11.6248	4.292	1.9952	1.3968	3.0576	3.42	4.02	5.4008	1	1	1	1	1	1	1	1	1
[truncated: 9 more columns]

## Sheet: Absolute Area
Absolute Area
					12A	12A	12A	12A	12A	12A	12A	12A	12A	12A	12A	12A	12A	12A	12A	12A	12A	12A	2B	2B	2B	2B	2B	2B	2B	2B	2B	2B	2B	2B	2B	2B	2B	2B	2B	2B	MM	MM	MM	MM	MM	MM	MM	MM	MM
Pathway	ID	Compound	RT (min)	Mass	12a Mg R1	12a Mg R2	12a Mg R3	12a Br R1	12a Br R2	12a Br R3	12a Br+2 R1	12a Br+2 R2	12a Br+2 R3	12a Br+4 R1	12a Br+4 R2	12a Br+4 R3	12a Br+6 R1	12a Br+6 R2	12a Br+6 R3	12a Br+8 R1	12a Br+8 R2	12a Br+8 R3	2b Mg R1	2b Mg R2	2b Mg R3	2b Br R1	2b Br R2	2b Br R3	2b Br+2 R1	2b Br+2 R2	2b Br+2 R3	2b Br+4 R1	2b Br+4 R2	2b Br+4 R3	2b Br+6 R1	2b Br+6 R2	2b Br+6 R3	2b Br+8 R1	2b Br+8 R2	2b Br+8 R3	Mm Mg R1	Mm Mg R2	Mm Mg R3	Mm Br R1	Mm Br R2	Mm Br R3	Mm Br+2 R1	Mm Br+2 R2	Mm Br+2 R3
S	S1	Methanethiol	4.7002	47	5427	4090	2136	2821	2404	2220	5153	3507	3417	9651	5918	3611	8993	7673	4357	10628	8655	4890	8164	2449	1250	5572	2710	2459	8302	3461	4150	9198	6040	3173	12806	8873	3642	9649	8903	3426	5688	2575	1250	3721	2466	2546	2246	3162	1833
N	N	Ethanol	5.01935	45	28951	15829	16201	42273	37375	45451	33852	32627	28106	46089	65521	38072	101960	65401	26704	43806	37206	31736	24405	16019	16551	37375	23014	30977	41948	28968	29401	42307	29245	34912	28911	50654	25932	30827	48893	31566	29292	20538	15238	40520	43133	20787	24008	23765	23836
N	N	Acetone	5.67107	58	5015	3341	3754	7139	4517	6693	13140	7975	7819	27433	19608	20606	17656	25144	15104	49134	33904	24568	3251	3341	2981	5941	4126	8307	11860	7220	9374	12445	20696	13304	13175	12557	9278	16246	20439	22903	4859	3179	3088	6131	4026	4610	3994	8431	5902
L	L1	2-methylfuran	8.51665	82	1250	1250	1250	1250	1250	1351	4553	1598	1780	3678	3514	3797	2731	4646	3759	8794	10188	6024	1250	1250	1250	1250	1379	1997	1759	1415	2014	2328	4791	3055	2609	2746	2984	4115	4173	4383	1250	1250	1250	1250	1250	1250	1250	1627	1261
L	L2	3-methylfuran	8.84385	82	1250	1250	1250	1250	1250	1317	3429	3239	1879	6966	6708	6510	4326	7370	7509	15943	11371	8542	1250	1250	1250	1250	1250	2114	3385	1472	3248	3647	6808	3831	5404	5495	4830	6185	6032	6754	1250	1250	1250	1250	1250	1250	1250	2371	1343
BCAA	BCAA3	3-methylbutanal	10.3458	44	1853	16481	1250	3792	1593	15918	60238	7119	12476	20981	17371	29532	19834	18238	18477	43426	72958	29884	1250	1250	1250	2265	19696	23051	10704	15029	14150	9746	32491	18591	22563	32427	22829	5144	9385	11934	10084	1250	1250	6185	6109	4545	1250	14209	5046
L	L3	1-penten-3-ol	11.2415	57	36183	23509	25623	53027	79758	73690	113232	219635	66706	133185	175720	114058	157950	168050	167855	128674	66580	72528	14402	18363	19953	47301	29576	93267	232185	132730	142989	64184	55738	77672	93531	106121	127503	91530	62983	90257	21330	24939	18328	80646	37677	47733	46703	105745	59234
L	L4	1-penten-3-one	11.3381	55	88285	30361	58829	131068	214724	175082	271435	446951	204081	330310	504073	239598	500100	577918	417167	424270	152978	137310	23256	28072	37830	108602	82092	191656	413786	247629	264354	171951	196764	160581	177229	346487	325259	140672	168269	153246	37732	44507	31922	195455	96080	96112	200131	235332	235058
L	L21	Pentanal	11.8342	44	453134	111975	343385	285083	179714	127276	143218	172129	106742	171112	158506	148435	156453	144909	91716	215594	103963	112653	130135	197528	219928	106032	113858	140601	169737	165487	166836	124748	129589	120268	113348	79974	89826	121726	151401	115905	230337	110631	244284	118423	90722	103458	64049	64659	104206
L	L6	2-ethylfuran	11.9549	81	2062	1476	1778	6022	24050	11060	16574	27573	26423	13163	20656	9128	55614	37300	43594	18429	10527	7360	1250	1250	1268	4605	4162	10274	16129	16542	14352	5368	6132	5699	12805	28762	31673	7415	5526	6818	1250	1548	1442	11674	5055	7604	32574	11449	26078
BCAA	BCAA5	3-methylbutanenitrile	13.1243	43	1250	4795	1250	8954	5374	13590	37370	12226	18141	144370	48805	93047	122844	109094	52019	189329	155906	99414	1250	1250	1250	9401	13814	36090	29311	17153	23666	67153	145917	105262	78541	80053	57527	96132	103946	192021	3479	1250	1250	11701	8055	9336	2432	17475	7355
BCAA	BCAA6	3-methylbutanol	13.2047	70	10093	11975	6044	99518	90742	245058	161452	138357	139717	92149	65541	256216	85131	64270	54017	50006	1250	51237	8308	6029	7198	201121	103032	219969	193179	194792	121800	127459	57532	126488	193613	145044	66838	65846	22807	146506	20059	3714	2659	196114	104700	63404	45548	187918	64870
BCAA	BCAA7	2-methylbutanol	13.3764	56	3948	4620	2860	16410	22086	57962	46846	67106	37421	25349	13809	61047	23434	20151	35373	13266	1250	6860	2798	3761	2818	31593	15301	49787	85162	37266	49234	33674	16665	49302	117269	45603	57908	19750	4845	34925	7069	2670	2121	34295	16517	12313	13156	60665	18920
BCAA	BCAA8	(E)-2-methyl-2-butenal	13.6607	84	1467	3492	1250	1710	2356	5174	9969	5173	5384	3795	6398	6344	6013	5495	7927	4547	15846	6212	1250	1250	1250	1423	3678	6425	4384	4300	6146	2026	7249	5657	4821	10856	7436	2761	2592	3155	2004	1250	1250	2231	1470	1521	2156	4480	3202
S	S2	Dimethyldisulfide	13.9369	94	1500	2044	1250	1453	1362	1742	1964	2764	3673	6907	7696	6092	8926	12095	14123	10524	10583	8464	3137	1250	1250	2303	1250	1451	4385	2571	5397	5246	6943	4610	8876	11842	9251	7237	6275	8606	1986	1340	1250	1401	1250	1250	1250	1844	1333
L	L7	(E)-2-pentenal	14.0978	83	13821	5286	11103	29266	41666	47337	66335	94674	55276	78485	130207	62085	100170	124704	95018	104498	48823	44711	3403	4356	7493	24604	23545	59037	80442	61231	58970	46389	57745	52396	45609	68220	73231	37618	43445	44436	6725	5717	5902	45299	24044	17918	53537	61553	62366
L	L8	(Z)-2-penten-1-ol	14.5511	68	6303	4446	4538	5807	12459	7837	8440	23058	5565	5860	8788	8322	6891	9771	12854	1250	1250	5584	3929	3996	4650	7310	5999	8610	23493	14935	14653	8718	3737	6140	9344	7409	11438	8426	3222	6642	3825	4324	3510	10930	6840	8347	5824	12460	6449
L	L9	(Z)-3-hexenal	15.7741	69	33024	1250	1250	315522	1988466	711951	1038935	2041149	2508533	833853	1363380	655245	3866443	2702409	3142776	1163327	512159	426900	66563	1250	1250	399898	247729	701135	1342175	1435372	1358532	334986	317774	381686	1254530	2905189	2309749	486622	347494	375974	1250	1250	30748	867536	418820	551555	2450085	950364	2215182
L	L23	Hexanal	15.876	72	55986	24264	38723	140477	194503	144891	451900	609146	343128	793093	823933	576442	829481	1032038	863385	1184020	1047303	815761	23770	20111	29343	144958	91712	199987	635713	382155	468969	556532	652675	579244	635049	733291	538878	1000390	972802	969183	44209	28402	33442	186236	93420	95252	210848	287234	257779
BCAA	BCAA9	3-methylbutanoic acid	16.8603	60	34175	20755	16442	307537	124550	311639	629507	243780	388716	783754	693336	438528	331895	241490	307808	539089	432824	347449	11073	12541	17336	374813	283054	378729	406336	392600	327861	521428	787570	536529	471246	429407	274747	204410	284174	224434	32142	13279	13700	420960	424659	225506	254494	470503	322826
L	L10	(E)-2-hexenal	18.0269	83	16110	6089	9115	100315	510526	266145	266672	798909	511659	244872	704618	236861	677607	1040320	803398	349148	208749	164346	10320	9177	7764	102232	56599	240580	469481	387347	357987	129340	200965	143990	266589	585001	713828	195099	112699	191285	12139	5537	13461	271940	88335	139633	852746	246558	533231
E	E2	3-methylbutyl acetate	18.7323	70	2542	1805	1573	4165	2340	4664	7823	2812	5429	8053	6237	5578	1250	1250	3954	3496	1250	3035	1253	1284	1542	2711	2798	3578	3386	4124	1250	2729	4814	3357	2729	5767	1250	1846	3793	3253	2014	1603	1268	4873	2620	2359	2942	3438	1250
L	L26	Heptanal	19.8721	70	36583	25295	21076	30571	17973	24337	32297	23578	30144	38640	39187	31103	30260	39378	43899	45435	49111	56097	20990	17377	20117	28679	23113	30410	30400	26806	29357	36345	44221	33350	34692	33010	28701	48782	51121	48221	28943	23034	17795	30517	21417	25605	27113	25579	28995
BCAA	BCAA10	1-nitro-3-methylbutane	19.966	71	4823	3388	1250	3423	2869	3471	7862	11246	4803	104743	32964	69742	29804	56252	27417	221614	76698	40972	25548	6278	3409	5259	3689	5343	13952	6448	8503	33359	57223	51747	49107	21717	39515	38994	26514	60792	6632	1250	1250	11275	4958	1804	1323	8304	3319
L	L11	(E,E)-2,4-hexadienal	20.328	81	1250	1250	1250	1250	6868	3597	7512	6193	12076	2464	4738	3722	14341	11367	26676	2942	9927	4695	1250	1250	1250	1250	2079	3791	2590	4847	6093	1250	2884	2609	1867	11510	16445	1250	1398	2041	1250	1250	1250	1773	1250	1553	5233	3663	9853
L	L13	(E)-2-heptenal	22.0177	68	76081	22753	39008	67577	43419	39496	58299	78783	50453	91030	100510	71938	100991	105573	94039	146488	109240	102731	19190	46943	30484	47213	45873	54036	86590	69224	70182	80630	84449	72804	91802	71042	59363	124761	117468	112581	37922	14373	23509	53286	35928	35770	33606	48059	47257
B	B2	Benzaldehyde	22.6077	106	60704	180009	59996	63919	57851	148021	370683	93776	134101	152800	120241	152309	191795	360301	201899	439533	934826	427767	48833	34525	40180	55455	279038	206048	83649	142229	122992	118956	403090	279224	179951	169270	165049	219950	183965	571380	221345	36919	36668	78731	114125	78318	63076	167308	88606
C	C1	6-methyl-5-hepten-2-one	22.9161	69	20797	12720	10526	111090	37466	93642	504490	405581	280144	1613845	1014915	936537	1006647	1262115	1047653	2811602	2074746	1476153	8126	9454	11201	124496	59899	177932	814145	240553	510860	925905	1301559	594958	890586	627845	507155	1199812	1297000	1093222	16649	8285	7160	79397	45720	40953	38958	356914	170559
L	L14	2-pentylfuran	23.2621	81	15719	10104	9048	13541	14501	23868	33796	44165	23745	61669	112607	45739	67968	89498	70527	111571	102595	122088	10897	5411	7362	21317	16734	32736	47392	33770	30310	49620	105929	48293	64094	46898	44018	101167	101007	114706	14508	16773	8684	29892	16914	22423	27305	34368	27113
C		6-methyl-5-hepten-2-ol	23.3184	95	1250	1250	1250	1946	1250	1289	8650	1250	5799	42893	1250	24026	1250	1250	77937	1250	1250	61962	1250	1250	1250	1250	1250	3373	1250	1250	15847	1250	1250	33375	1250	1250	41181	1250	1250	69901	1250	1250	1250	2038	1250	1400	2708	1250	4561
L	L15	(E,Z)-2,4-heptadienal	23.5062	110	10963	4896	2467	5855	4985	3764	8156	11753	7164	10208	8353	5513	10290	12053	13082	14785	1250	7473	3782	4186	2123	4272	3462	4068	10884	8320	8119	4657	1250	5002	4602	1250	5843	4616	7709	1250	3696	5769	1250	4701	4063	4796	4191	5117	6825
L	L28	Octanal	23.6564	84	68013	47118	35772	53503	34551	43714	56010	40750	59715	53723	53382	44509	49809	52103	78475	45937	52059	76968	54587	38748	37700	56714	43319	50525	46602	49152	50360	61697	61400	54919	55846	54422	53281	65848	67725	65403	56565	46110	38095	51697	42021	49225	54233	42042	61090
L	L16	(E,E)-2,4-heptadienal	24.0694	81	141753	53961	63635	92373	100524	97801	109069	220905	119860	163665	213142	136053	157906	293518	180033	232598	177804	146229	29963	41275	44099	82837	51586	116679	206138	172438	130417	104541	121568	94331	112025	135515	137705	125522	103446	107344	74567	57536	34903	150331	66771	90947	172987	116984	151894
B	B4	p-cymene	24.7989	119	130285	111301	167080	378987	182875	268240	288490	283012	422036	472834	396299	714232	231307	293559	243082	393889	308258	898146	178197	110886	163263	169381	165560	214137	204892	222084	172610	466561	504633	678267	260743	289328	665321	287764	554169	346482	206661	77902	253654	390888	369109	197609	552811	345204	459172
B		Benzylalcohol	25.0027	108	46318	49014	20747	26322	30795	28533	45138	41569	23765	1250	1250	100840	1250	1250	70316	1250	1250	129298	55956	33390	28114	69772	65025	38695	62646	38741	30989	190881	1250	229336	289273	1250	77867	258279	1250	304765	90803	27779	14064	63051	68968	55528	26504	62188	19783
BCAA	BCAA11	2-isobutylthiazole	25.1395	99	1250	1250	1250	23973	10725	19369	42022	22217	40049	364506	224925	197861	203342	320751	176437	1047825	976605	604207	1250	1250	1250	15227	32316	28086	46740	23397	32213	237455	340229	321000	155311	83313	145574	386394	391756	526077	1250	1250	1250	70851	83440	88464	3936	39150	15371
Phe	Phe1	Phenylacetaldehyde	25.4908	91	57018	981009	31420	31143	30918	440580	2076438	92495	472959	148719	129584	102487	102972	283283	359075	556055	4633035	1312318	61963	31369	26305	24771	1505245	788141	31813	412182	243019	113256	965642	445143	121813	312046	250742	120496	208922	296226	712739	74368	12034	37826	383659	164067	17243	620111	154410
L	L17	(E)-2-octenal	25.6705	83	71486	48456	41037	98214	51992	68253	149375	138206	102735	231814	225741	173870	184735	187282	170773	305740	301215	310533	44872	42059	38828	121203	113680	125067	193145	134802	147175	264963	296505	225749	221904	160739	112590	364392	389522	343071	59264	41273	35497	116531	85210	81754	73622	119099	89344
B	B6	Salicylaldehyde	25.7	122	6307	9442	6788	56448	51683	29327	59972	37437	107248	47029	32964	70709	166631	117122	149437	42582	64900	50207	7292	7995	8005	58267	97278	42710	44356	67143	129265	140395	143020	115229	259856	227038	184763	82006	57157	147837	14373	27617	89553	196128	73429	146115	142257	47428	121372
T	T2	(Z)-linalool oxide	26.3732	59	168309	142254	180656	73244	144276	80767	99613	130584	268403	157671	139085	130789	155546	222473	141461	131281	162196	149196	140455	130990	191288	88285	99894	108818	101870	105820	92041	122943	153937	160388	161434	234003	216734	176258	161499	313180	150774	138151	200500	132602	86668	96381	506053	66175	297418
B	B8	Guaiacol	26.8801	109	3085827	2473188	2140747	1689649	2814069	814143	1864430	1622143	1212333	1556019	1671906	1439660	1380938	1743551	1274219	1241405	933704	674139	3130424	1892828	2512552	1742345	1485358	1550036	2142289	2018387	2281928	1003903	1384135	757874	1332928	1527304	970113	861041	757257	1256333	2929825	2890835	2197118	2355126	1602592	2332509	2302022	2582752	2296347
T	T3	(E)-linalool oxide	26.9016	59	63820	50900	62460	28744	53761	30515	37888	45679	94403	56759	50196	48432	56895	79081	52452	50101	61685	53200	52910	44301	66462	35852	38087	40184	41775	39017	35885	47690	55274	58709	59630	82847	76930	67051	62031	105667	56880	51864	69276	52889	33898	35161	176505	26745	102534
T	T4	Linalool	27.0517	93	184814	305775	62045	58491	48674	18027	50018	100319	193921	86540	29742	37578	98384	63647	84434	56339	59846	54708	344388	217587	96284	40551	54963	24504	49514	47262	48626	56174	79549	59422	48697	57209	88213	59383	65213	65619	127622	165008	56197	21908	53622	52489	103330	25864	132021
Phe		2-phenylethanol	28.3552	91	38361	58349	17814	20794	18882	24901	22401	42353	25607	19288	46717	89597	100248	81354	67498	200781	160479	105507	55133	30994	24809	77240	46238	34894	85818	36287	25485	169056	54253	84726	180155	43376	60920	229175	78312	79903	85413	28913	11010	43835	37425	23044	16643	121634	22334
Phe	Phe3	Benzylnitrile	28.677	117	2353	43330	2750	2317	3431	16847	87041	1250	20523	14649	8643	24672	17348	59411	25812	81015	238153	104587	2561	2748	3429	2581	66000	32402	2557	17699	11321	14482	60279	33630	16306	20097	27151	51813	41679	72317	24901	1815	3642	1250	16465	7020	4988	27341	6776
L	L18	(E)-2-nonenal	29.09	70	21633	19516	11694	21801	13810	18735	29450	19658	29136	37567	29602	27519	26618	27495	36808	32900	40229	43856	19946	15395	13225	21799	22856	24058	22471	24972	26669	34180	37610	37726	29528	31578	30700	39883	40936	42013	21049	18537	14458	24373	18713	22860	20911	25982	26191
T		Ocimenol	29.1812	136	46246	76209	61592	19224	43756	22858	21268	54507	96986	40330	28696	33875	36410	55190	33219	25155	35138	34636	72397	103368	91458	20537	31015	30373	20832	29929	22673	37515	41550	48023	31229	45230	66289	43791	33254	78264	72505	39891	75155	23327	24381	26544	113502	19628	68900
L		1-nonanol	29.259	56	1250	16232	1250	1250	14114	1250	1250	10847	1250	1250	1250	1250	1250	1250	1250	1250	1250	1250	37480	1250	1250	28878	19524	1250	31139	13753	1250	41631	1250	1250	33656	1250	1250	41053	1250	1250	31081	17494	1250	1250	15072	19143	1250	15806	1250
T	T6	alpha-terpineol	30.6241	59	565756	680042	300671	216535	229678	108001	223508	335506	594678	344232	153201	180514	358594	303853	253525	228275	254141	219530	916160	695105	438109	215295	198642	144911	197745	195149	181567	274538	298315	279281	229170	266980	360724	301362	270993	320903	519334	413830	290697	162326	202211	198586	549989	134129	412693
B	B9	Methyl salicylate	30.6375	120	5919011	5763507	5919254	5898815	3862611	3346743	3835057	2718061	4846705	3664377	4041786	2315127	2936651	5895220	1680754	2857723	3774437	4012605	4629593	3230166	4008455	4626727	4695960	4486751	3269780	5114710	2408854	4158588	4618244	2467291	2142990	1659502	1675377	5111494	4834997	5918555	5914695	3287975	4072273	5871385	4909861	5721633	5918778	2979727	5901413
C	C3	beta-cyclocitral	31.5065	137	4351	3115	4859	10459	11798	16177	20815	20310	20281	32536	28606	29545	22881	27444	30886	43295	41123	33821	1746	3230	4349	12072	9055	20868	20583	16367	18786	27415	36052	26704	24372	25068	21753	29232	27936	37359	3513	3377	4261	11339	9442	9334	13801	25381	18129
C	C4	Neral	31.6674	69	1250	1250	1250	1250	1250	1250	25936	25056	15531	97922	65268	58810	59875	84526	82253	208509	160310	114699	1250	1250	1250	4522	1250	8055	36639	11280	28686	53763	90238	43527	44642	34610	35130	84057	94738	81946	1250	1250	1250	1250	1250	1250	1250	19461	8453
C	C5	Geranial	32.48	41	12036	1250	1250	23491	12368	23109	136757	120370	78743	479702	285720	298996	328320	408646	399003	1012440	811992	518402	1250	11054	5483	25674	18533	41882	209646	62406	151913	315045	454994	218400	274262	217031	200130	444706	517899	381911	1250	1250	7221	24443	12706	14717	18378	110730	44205
B	B10	Ethyl salicylate	32.9119	120	7266	6659	4323	10088	5344	7033	7032	6648	4040	10681	18463	6321	21708	27060	3165	8359	9780	8124	3684	2241	3436	7243	9360	6630	9068	5440	4348	12066	9058	5422	3965	7330	2682	11475	17069	26077	7708	7186	2937	13048	12802	17136	1283	4373	2007
L	L19	(E,Z)-2,4-decadienal	33.3088	81	8445	9512	2898	44342	16511	23347	114625	99712	44407	163698	168863	112676	211019	161252	140047	268913	247270	261432	8017	7270	3942	48714	75820	57948	133668	79898	108406	193943	269905	149892	146658	163147	88346	298205	390069	305107	14760	5631	6515	47315	47895	48238	8073	81762	32413
T	T7	2-caren-10-al	33.6494	107	6570	6189	13874	39383	23960	19628	40051	17005	41400	51212	31968	77273	28552	18656	18958	64858	24104	73503	13224	11043	14521	17697	20168	18449	21110	25102	17614	41033	36590	70957	25904	30055	33628	21979	45669	36450	18544	7644	24585	40454	64516	28702	41308	53599	43466
Phe	Phe4	1-nitro-2-phenylethane	33.8291	104	1250	1250	1250	1250	1250	1250	1250	1250	1250	9753	4493	10856	6825	29377	6022	153202	87368	43251	1250	1250	1250	1250	1250	1250	1250	1250	1250	5676	11411	8360	8532	3689	10344	29504	29753	40994	1250	1250	1250	1250	1250	1250	1250	1250	1250
L	L20	(E,E)-2,4-decadienal	34.049	81	8594	10226	5328	28697	17254	26706	45687	47822	24824	57121	118468	62137	63591	86014	55139	90084	90518	108915	6621	8663	6966	21196	40058	48979	52046	44198	44855	77699	132289	101030	51513	63264	48389	137798	148582	160991	12951	7960	9988	43779	29016	32439	17409	44667	24996
B	B11	Eugenol	35.2	164	42056	78800	53582	259342	212208	185130	352086	257936	452960	304385	242900	308575	187175	366724	370753	235087	251171	190843	164106	150472	176432	210290	198878	203903	344556	125668	278681	203952	359743	231807	327818	316060	214930	175964	232827	200131	164479	108175	165578	367696	488331	351386	257553	1409985	513555
C	C6	beta-damascenone	36.09	69	7475	3875	8187	17255	36334	25440	39288	106271	31507	92707	127842	126728	102955	292671	153508	200548	179505	170039	5217	8299	6280	11736	14074	26544	92497	53321	56040	58464	112830	82808	72636	104399	198039	197327	165015	160155	8270	10483	12037	15661	15916	19526	39325	23801	34494
C	C7	Geranylacetone	37.5007	43	6489	1250	1250	13079	20232	22018	55755	87028	43391	89704	166301	85742	129264	170005	187686	237357	163469	101176	1250	1250	4962	1250	1250	35567	93186	37421	68869	38943	127646	61657	70378	98107	122219	95653	82390	108011	6223	1250	1250	18069	15156	1250	14714	65304	43388
C	C8	beta-ionone	38.7827	177	4982	4258	3842	19069	26933	35432	37656	38621	32129	53802	75791	53819	51524	48456	66726	75751	67071	57070	2714	4749	4556	10891	18013	42504	33748	34744	36397	40560	92039	58586	31809	43578	45142	43250	48918	67433	4735	4102	5473	16577	18026	17730	15532	49528	34273
C	C9	Pseudoionone	41.0489	109	1250	1250	1250	1250	1250	1250	1250	1250	1250	4008	6070	5230	2697	3627	5639	11411	9406	7557	1250	1250	1250	1250	1250	1250	1907	1250	1358	2531	14531	5365	2494	1746	3822	4275	5025	6751	1250	1250	1250	1250	1250	1250	1250	1250	1250
[truncated: 9 more columns]
